# Supplementary material for: N-carbamylglutamate supplementation improves laying performance of layers by regulating hypothalamic-pituitary-ovarian axis
Source: Front Vet Sci. 2025 Oct 2;12:1668137. doi: 10.3389/fvets.2025.1668137 (PMC12529935; doi:10.3389/fvets.2025.1668137)
Supplement: Supplementary file 1 [file Data_Sheet_1.csv]

Gene_id	Gene name	Gene description	FC(N/C)	Log2FC(N/C)	Pvalue	Padjust	Significant	Regulate	C1H	C2H	C3H	N1H	N2H	N3H	C	N
ENSGALG00000045569		-	19.125	4.25738143323	1.98962882118E-5	0.118209038896	yes	up	0.02	0.19	0	0.97	2.77	0.61	0.07	1.45
ENSGALG00000041838		-	4.868	2.28324416635	2.58200762185E-5	0.118209038896	yes	up	1.98	1.43	1.25	4.6	10.55	1.75	1.55333333333	5.63333333333
ENSGALG00000040886		-	0.039	-4.67143403294	5.71144280759E-5	0.182444684366	yes	down	0.63	0.65	1.33	0	0	0.09	0.87	0.03
ENSGALG00000050713		-	19.673	4.29813557688	6.50724951883E-5	0.182444684366	yes	up	0	0	0.26	0.75	3.01	2.11	0.0866666666667	1.95666666667
ENSGALG00000015374	RBP4	retinol binding protein 4 [Source:NCBI gene;Acc:396454]	0.064	-3.97499632326	0.000161891323481	0.275074533078	yes	down	22.79	0.28	6.46	0.37	0.57	0.97	9.84333333333	0.636666666667
ENSGALG00000050242		protocadherin beta-4-like [Source:NCBI gene;Acc:107054464]	0.031	-5.00711356428	0.00016461158352	0.275074533078	yes	down	1	0.15	3.86	0	0	0.15	1.67	0.05
ENSGALG00000050515		collagen alpha-2(IV) chain-like [Source:NCBI gene;Acc:107051274]	0.177	-2.49775186325	0.000168189870424	0.275074533078	yes	down	79.74	54.66	150.87	4.2	38.19	12.77	95.09	18.3866666667
ENSGALG00000003193	CRABP-I	cellular retinoic acid binding protein 1 [Source:NCBI gene;Acc:374211]	2.378	1.24991939674	0.000224031108761	0.332961583098	yes	up	7.58	4.59	7.32	12.11	17.23	17.63	6.49666666667	15.6566666667
ENSGALG00000048295	IRX6	iroquois homeobox 6 [Source:HGNC Symbol;Acc:HGNC:14675]	2.917	1.54447186968	0.000237514631783	0.332961583098	yes	up	0.73	1.21	0.79	2.12	3.42	2.49	0.91	2.67666666667
ENSGALG00000047227		-	0.171	-2.54504377707	0.000424222705029	0.50827554504	yes	down	58.03	39.18	205.17	5.48	38.72	12.62	100.793333333	18.94
ENSGALG00000016648		arylsulfatase D [Source:NCBI gene;Acc:418658]	0.372	-1.42617067688	0.000440267210113	0.50827554504	yes	down	2.54	3.94	2.98	1.5	1.02	0.99	3.15333333333	1.17
ENSGALG00000052466		-	0.333	-1.58728361062	0.000516086066736	0.562705841431	yes	down	7.94	4.2	4.88	2.55	1.21	1.6	5.67333333333	1.78666666667
ENSGALG00000025817	NHLH1	nescient helix-loop-helix 1 [Source:NCBI gene;Acc:373910]	3.310	1.72702844579	0.000777658165401	0.763115957708	yes	up	0.31	0.68	0.77	1.09	2.3	2.99	0.586666666667	2.12666666667
ENSGALG00000016685	ASMT	acetylserotonin O-methyltransferase [Source:NCBI gene;Acc:396286]	0.002	-9.19997666247	0.0011428336414	0.971730324975	yes	down	17.81	0.07	3.04	0	0	0	6.97333333333	0
ENSGALG00000013168	IAPP	islet amyloid polypeptide [Source:NCBI gene;Acc:396362]	2.958	1.56474627435	0.00118829755423	0.971730324975	yes	up	3.46	6.06	3.83	4.89	15.52	19.56	4.45	13.3233333333
ENSGALG00000035594	MYH7	myosin, heavy chain 7, cardiac muscle, beta [Source:NCBI gene;Acc:395350]	0.202	-2.30516047834	0.0014489912275	0.999959456655	yes	down	1.26	1.49	2.22	0.18	0.04	0.77	1.65666666667	0.33
ENSGALG00000027165	RSFR	leukocyte ribonuclease A-2 [Source:NCBI gene;Acc:423668]	2.150	1.10402881218	0.00160958449891	0.999959456655	yes	up	19.68	16.02	8.79	21.77	44.85	30.12	14.83	32.2466666667
ENSGALG00000049938		-	0.026	-5.25756653546	0.00164085023959	0.999959456655	yes	down	5.33	8.93	40.58	0	1.49	0	18.28	0.496666666667
ENSGALG00000054851		-	0.151	-2.73195049644	0.00178537948369	0.999959456655	yes	down	0.2	0.47	0.47	0.07	0	0.1	0.38	0.0566666666667
ENSGALG00000051088		-	53.152	5.73206309603	0.00179562253008	0.999959456655	yes	up	0	0	0	0.36	2.48	0.31	0	1.05
ENSGALG00000052522		-	0.179	-2.48223340761	0.00196316081557	0.999959456655	yes	down	0.92	0.81	1.01	0.23	0.27	0	0.913333333333	0.166666666667
ENSGALG00000047930		-	47.097	5.55755460313	0.00215330541153	0.999959456655	yes	up	0	0	0	1.77	0.36	0.7	0	0.943333333333
ENSGALG00000001894		-	0.393	-1.34862510747	0.00217054422108	0.999959456655	yes	down	1.94	1.83	2.62	0.83	0.6	1.05	2.13	0.826666666667
ENSGALG00000038241	CARTPT	CART prepropeptide [Source:NCBI gene;Acc:100858488]	3.303	1.72391321707	0.00220093162131	0.999959456655	yes	up	11.27	8.66	13.36	12.31	26.4	73.54	11.0966666667	37.4166666667
ENSGALG00000040811		-	3.236	1.69435127896	0.00248424479476	0.999959456655	yes	up	0.28	0.84	1.01	1.31	3.55	2.79	0.71	2.55
ENSGALG00000042492	PITX2	paired like homeodomain 2 [Source:NCBI gene;Acc:395862]	2.569	1.36139803734	0.00273070571608	0.999959456655	yes	up	3.38	10.56	15.79	15.88	29.86	31.73	9.91	25.8233333333
ENSGALG00000034994		-	0.336	-1.57365267016	0.0027715427422	0.999959456655	yes	down	2.85	2.96	3.13	0.75	0.72	1.52	2.98	0.996666666667
ENSGALG00000017046	POSTN	periostin [Source:NCBI gene;Acc:395429]	3.196	1.67647936135	0.0028983463515	0.999959456655	yes	up	0.58	0.23	0.38	0.63	2.26	1.12	0.396666666667	1.33666666667
ENSGALG00000012140	FSHB	follicle stimulating hormone beta subunit [Source:NCBI gene;Acc:374108]	8.798	3.13722472991	0.00322119706397	0.999959456655	yes	up	0.07	0.07	0.03	0.19	0.66	0.72	0.0566666666667	0.523333333333
ENSGALG00000011551	JCHAIN	joining chain of multimeric IgA and IgM [Source:NCBI gene;Acc:374117]	0.236	-2.08074660764	0.00330183852267	0.999959456655	yes	down	20.45	14.65	60.17	6.15	11.87	5.23	31.7566666667	7.75
ENSGALG00000047578	SELENOP1	selenoprotein P1 [Source:NCBI gene;Acc:431587]	0.015	-6.0414371273	0.00354820892439	0.999959456655	yes	down	1.03	0.4	0	0	0	0	0.476666666667	0
ENSGALG00000030889	FOXA2	forkhead box A2 [Source:NCBI gene;Acc:395539]	6.988	2.80484322685	0.00364947531597	0.999959456655	yes	up	0.09	0.09	0.09	0.75	0.48	0.66	0.09	0.63
ENSGALG00000052734		-	0.361	-1.47148961368	0.00368993655813	0.999959456655	yes	down	4.34	4.05	1.6	0.6	1.07	1.9	3.33	1.19
ENSGALG00000054605		-	11.701	3.548539883	0.00375308923429	0.999959456655	yes	up	0.07	0.16	0.04	0.42	0.03	2.68	0.09	1.04333333333
ENSGALG00000039764		-	0.242	-2.04521153089	0.004039998107	0.999959456655	yes	down	1.22	10.66	8.33	1.65	0.3	0.1	6.73666666667	0.683333333333
ENSGALG00000028376	FGF19	fibroblast growth factor 19 [Source:NCBI gene;Acc:395394]	0.435	-1.19960988372	0.00424504550847	0.999959456655	yes	down	3.92	3.1	7.3	2.45	1.96	1.79	4.77333333333	2.06666666667
ENSGALG00000034204		keratin, type I cytoskeletal 17-like [Source:NCBI gene;Acc:772080]	2.491	1.31648236169	0.00425112937926	0.999959456655	yes	up	4.4	5.23	5.52	3.91	18.71	15.72	5.05	12.78
ENSGALG00000046772		-	0.240	-2.05962546264	0.00429539316292	0.999959456655	yes	down	2.37	5.31	0.83	0.28	0.41	1.29	2.83666666667	0.66
ENSGALG00000045153	SHISA3	shisa family member 3 [Source:NCBI gene;Acc:100857319]	2.229	1.15612168801	0.00460001520376	0.999959456655	yes	up	7.04	7.06	3.21	18	11.05	8.2	5.77	12.4166666667
ENSGALG00000001347	LHX6	LIM homeobox 6 [Source:NCBI gene;Acc:772259]	2.576	1.36486222354	0.00493461147491	0.999959456655	yes	up	5.02	4.33	4.18	2.7	20.81	12.33	4.51	11.9466666667
ENSGALG00000031423	DMRTA2	DMRT like family A2 [Source:NCBI gene;Acc:107054041]	2.596	1.3762423176	0.0051563021164	0.999959456655	yes	up	1.47	1.7	0.98	1.72	4.15	6.13	1.38333333333	4
ENSGALG00000046353		SUN domain-containing protein 3-like [Source:NCBI gene;Acc:428505]	2.457	1.29713989594	0.00552626020075	0.999959456655	yes	up	2.78	5.6	2.64	4.44	7.77	15.02	3.67333333333	9.07666666667
ENSGALG00000047903		-	0.403	-1.31110830197	0.00563832091892	0.999959456655	yes	down	19.69	40.85	7.87	6.53	11.04	8.44	22.8033333333	8.67
ENSGALG00000047327		-	2.253	1.17187128485	0.00572069136323	0.999959456655	yes	up	3.97	9.61	12.19	13.87	20.71	22.62	8.59	19.0666666667
ENSGALG00000050409		-	18.906	4.2407654393	0.00586973381067	0.999959456655	yes	up	0	0	0.07	0.17	0.14	0.71	0.0233333333333	0.34
ENSGALG00000004574	NPPA	natriuretic peptide A [Source:NCBI gene;Acc:395765]	14.965	3.90352066374	0.00641051909835	0.999959456655	yes	up	0	0.47	0	4.17	1.75	0.62	0.156666666667	2.18
ENSGALG00000050772		uncharacterized LOC112530295 [Source:NCBI gene;Acc:112530295]	2.774	1.47179724218	0.00656824215495	0.999959456655	yes	up	0.69	1.45	0.99	2.66	1.61	4.44	1.04333333333	2.90333333333
ENSGALG00000000274		growth hormone releasing hormone receptor [Source:NCBI gene;Acc:771308]	2.794	1.482083757	0.00705281582288	0.999959456655	yes	up	0.5	0.38	0.69	1.3	1.84	1.27	0.523333333333	1.47
ENSGALG00000031149		CD55 molecule (Cromer blood group) [Source:NCBI gene;Acc:419852]	34.547	5.11046998666	0.00716757421654	0.999959456655	yes	up	0	0	0	0.22	0.41	0.87	0	0.5
ENSGALG00000039529		-	0.037	-4.76201084066	0.00831052404031	0.999959456655	yes	down	3.13	9.7	0	0	0.5	0	4.27666666667	0.166666666667
ENSGALG00000044574	PLPP5	phospholipid phosphatase 5 [Source:NCBI gene;Acc:770752]	4.896	2.2917188495	0.00848077623101	0.999959456655	yes	up	0	1.47	1.52	6.38	2.3	5.58	0.996666666667	4.75333333333
ENSGALG00000024395		-	0.118	-3.08104828991	0.00857004377474	0.999959456655	yes	down	1.57	1.83	4.18	0	0	0.93	2.52666666667	0.31
ENSGALG00000053940		-	0.463	-1.10953726624	0.00886366549205	0.999959456655	yes	down	4.04	2.54	3.7	1.26	1.68	1.8	3.42666666667	1.58
ENSGALG00000048641		-	50.054	5.64542507405	0.00910100011637	0.999959456655	yes	up	1.9	0.38	1.35	0	133.16	36.51	1.21	56.5566666667
ENSGALG00000017926	7SK	7SK RNA [Source:RFAM;Acc:RF00100]	2.838	1.50501562503	0.0091672587269	0.999959456655	yes	up	44.21	60.19	68.63	323.71	61.51	103.16	57.6766666667	162.793333333
ENSGALG00000034806		solute carrier family 7 member 7 [Source:NCBI gene;Acc:420216]	2.364	1.24096711016	0.00943710765078	0.999959456655	yes	up	1.92	1.6	0.83	4.61	2.29	3.64	1.45	3.51333333333
ENSGALG00000051289		-	5.399	2.43272521143	0.00945191192021	0.999959456655	yes	up	0.39	0.67	9.68	1.62	25.53	1.04	3.58	9.39666666667
ENSGALG00000047395		-	0.332	-1.58953563155	0.00946509339393	0.999959456655	yes	down	119.93	63.89	170.52	10.42	89.97	27.33	118.113333333	42.5733333333
ENSGALG00000030075		IgGFc-binding protein-like [Source:NCBI gene;Acc:429249]	8.501	3.08759939155	0.00959538763416	0.999959456655	yes	up	0.03	0.01	0.01	0.03	0.27	0.08	0.0166666666667	0.126666666667
ENSGALG00000012119	MARCO	macrophage receptor with collagenous structure [Source:NCBI gene;Acc:395488]	2.781	1.47537849865	0.00959658596793	0.999959456655	yes	up	0.91	0.53	0.68	1.02	3.82	1.25	0.706666666667	2.03
ENSGALG00000053498		-	43.086	5.42916093394	0.00981290055565	0.999959456655	yes	up	1.34	0.45	1.18	0	121.94	24.78	0.99	48.9066666667
ENSGALG00000050619	SOCS2	suppressor of cytokine signaling 2 [Source:NCBI gene;Acc:395219]	2.034	1.0241181659	0.0100736590089	0.999959456655	yes	up	4.75	8.91	6.74	15.34	6.49	16.82	6.8	12.8833333333
ENSGALG00000003901	P2RX4	purinergic receptor P2X 4 [Source:NCBI gene;Acc:374166]	3.508	1.81084870023	0.0105579744464	0.999959456655	yes	up	0.44	0.2	0.33	1.61	0.52	1.25	0.323333333333	1.12666666667
ENSGALG00000027707	ESM1	endothelial cell specific molecule 1 [Source:NCBI gene;Acc:430807]	2.332	1.22140337269	0.0111532290316	0.999959456655	yes	up	0.76	0.52	0.39	1.13	1.72	1.03	0.556666666667	1.29333333333
ENSGALG00000051965		-	0.051	-4.30009358848	0.0115577429492	0.999959456655	yes	down	0.59	0.31	0.68	0.07	0	0	0.526666666667	0.0233333333333
ENSGALG00000049749		-	0.071	-3.81422403838	0.0121956887897	0.999959456655	yes	down	0.1	0.21	1.81	0	0.05	0.11	0.706666666667	0.0533333333333
ENSGALG00000044404		family with sequence similarity 83 member D [Source:NCBI gene;Acc:425103]	47.844	5.58027145384	0.0123460886497	0.999959456655	yes	up	0	0	0	0	1.23	0.25	0	0.493333333333
ENSGALG00000011369	LHX8	LIM homeobox 8 [Source:NCBI gene;Acc:424721]	2.319	1.21363601666	0.0124176492266	0.999959456655	yes	up	7.97	3.5	7.54	4.57	23.38	17.84	6.33666666667	15.2633333333
ENSGALG00000031447		-	19.615	4.29385133731	0.0125240827861	0.999959456655	yes	up	0	0.15	0	0.55	0.42	1.19	0.05	0.72
ENSGALG00000005349	MSLN	mesothelin [Source:NCBI gene;Acc:416534]	2.022	1.01585348322	0.0129518316378	0.999959456655	yes	up	0.72	0.72	0.73	1.27	1.47	1.63	0.723333333333	1.45666666667
ENSGALG00000047206		-	0.121	-3.04666471484	0.0135687598462	0.999959456655	yes	down	2.64	0.68	2.97	0	0.84	0	2.09666666667	0.28
ENSGALG00000048658		-	0.252	-1.98865710005	0.0141876699602	0.999959456655	yes	down	1.23	2.64	0.23	0.14	0.29	0.59	1.36666666667	0.34
ENSGALG00000010974	GSC	goosecoid homeobox [Source:NCBI gene;Acc:396273]	0.264	-1.92272795989	0.0144985780253	0.999959456655	yes	down	2.47	1.56	1.61	0.15	0.62	0.6	1.88	0.456666666667
ENSGALG00000014569	PNPLA2	patatin like phospholipase domain containing 2 [Source:NCBI gene;Acc:431066]	4.713	2.2365480196	0.0148340326488	0.999959456655	yes	up	0.01	0.72	0.76	2.53	3.78	0.93	0.496666666667	2.41333333333
ENSGALG00000015015	CYTL1	cytokine like 1 [Source:NCBI gene;Acc:422849]	2.126	1.08809667572	0.0149958186573	0.999959456655	yes	up	12.43	8.42	2.62	15.27	17.79	16.25	7.82333333333	16.4366666667
ENSGALG00000033244	DNM3	dynamin 3 [Source:HGNC Symbol;Acc:HGNC:29125]	7.434	2.89406858594	0.0154741003066	0.999959456655	yes	up	0	0.24	0.25	1.01	0.99	1.22	0.163333333333	1.07333333333
ENSGALG00000048580		-	0.411	-1.28295517568	0.0159564856505	0.999959456655	yes	down	5.59	6.72	1.09	1.35	1.98	2.08	4.46666666667	1.80333333333
ENSGALG00000048793		-	3.596	1.84648597383	0.0160300561224	0.999959456655	yes	up	0.44	1.88	0.13	1.37	3.51	3.83	0.816666666667	2.90333333333
ENSGALG00000042241	GBX1	gastrulation brain homeobox 1 [Source:NCBI gene;Acc:395377]	3.948	1.98095045694	0.0164426365243	0.999959456655	yes	up	1.36	1.05	0.28	0.68	5.66	4.55	0.896666666667	3.63
ENSGALG00000008290	VSIG1	V-set and immunoglobulin domain containing 1 [Source:NCBI gene;Acc:414795]	8.321	3.05681593392	0.0165253492647	0.999959456655	yes	up	0.28	0.1	0.1	0.18	0.91	2.96	0.16	1.35
ENSGALG00000052484		-	0.293	-1.76886581701	0.016540939329	0.999959456655	yes	down	1.19	1.71	1.31	0.38	0.36	0.51	1.40333333333	0.416666666667
ENSGALG00000007139	FAM107A	family with sequence similarity 107 member A [Source:NCBI gene;Acc:427591]	2.777	1.47372150161	0.0165718787721	0.999959456655	yes	up	14.28	17.3	10.64	14.55	59.28	31.43	14.0733333333	35.0866666667
ENSGALG00000006202	SCNN1B	sodium channel epithelial 1 beta subunit [Source:NCBI gene;Acc:427673]	0.499	-1.00421138275	0.0166793488923	0.999959456655	yes	down	4.83	6.34	4.91	3.71	2.91	1.13	5.36	2.58333333333
ENSGALG00000050967	CHIR-AB1	Gallus gallus immunoglobulin-like receptor CHIR-AB1 (CHIR-AB1), mRNA. [Source:RefSeq mRNA;Acc:NM_001146141]	0.258	-1.95679746448	0.0166894630082	0.999959456655	yes	down	0.56	19.89	1.34	2.72	0.63	0.38	7.26333333333	1.24333333333
ENSGALG00000049450	IGLL1	immunoglobulin lambda like polypeptide 1 [Source:HGNC Symbol;Acc:HGNC:5870]	0.267	-1.90509971672	0.0168472037765	0.999959456655	yes	down	106.1	62.73	259.79	15.95	74.23	24.6	142.873333333	38.26
ENSGALG00000046795	Metazoa_SRP	Metazoan signal recognition particle RNA [Source:RFAM;Acc:RF00017]	9.984	3.31954971201	0.0169094180963	0.999959456655	yes	up	15.23	32.52	19.9	572.86	13.22	49.75	22.55	211.943333333
ENSGALG00000047241	Metazoa_SRP	Metazoan signal recognition particle RNA [Source:RFAM;Acc:RF00017]	9.984	3.31954971201	0.0169094180963	0.999959456655	yes	up	15.23	32.52	19.9	572.86	13.22	49.75	22.55	211.943333333
ENSGALG00000054402		junctophilin 2 [Source:NCBI gene;Acc:770867]	0.457	-1.13079627857	0.0172174382654	0.999959456655	yes	down	0.86	3.69	2.76	1.14	1.48	1.57	2.43666666667	1.39666666667
ENSGALG00000050744		-	7.465	2.90004760202	0.0174787656599	0.999959456655	yes	up	0.09	0	0.09	0.6	0.34	0.43	0.06	0.456666666667
ENSGALG00000050539		-	13.704	3.77655605135	0.0175754349077	0.999959456655	yes	up	0.11	0	0	0.1	0.2	0.43	0.0366666666667	0.243333333333
ENSGALG00000030461	ADIRF	adipogenesis regulatory factor [Source:NCBI gene;Acc:768752]	0.310	-1.68788592679	0.0180409111266	0.999959456655	yes	down	2.27	4.43	7.54	1.44	1.43	1.6	4.74666666667	1.49
ENSGALG00000054033		-	14.398	3.84783038277	0.018381492036	0.999959456655	yes	up	0.11	0	0.12	2.38	0.49	0.24	0.0766666666667	1.03666666667
ENSGALG00000025557	RNase_MRP	RNase MRP [Source:RFAM;Acc:RF00030]	17.905	4.16232867433	0.0196539921781	0.999959456655	yes	up	0	3.64	1.64	83.15	0	3.59	1.76	28.9133333333
ENSGALG00000000721	SLC41A1	solute carrier family 41 member 1 [Source:HGNC Symbol;Acc:HGNC:19429]	0.482	-1.05433101166	0.0211620001456	0.999959456655	yes	down	1.56	2.39	3.02	0.58	1.7	1.11	2.32333333333	1.13
ENSGALG00000008932	ENTPD8	ectonucleoside triphosphate diphosphohydrolase 8 [Source:NCBI gene;Acc:374095]	7.996	2.99925842432	0.0216957937169	0.999959456655	yes	up	0.06	0.04	0.08	0.08	0.4	0.91	0.06	0.463333333333
ENSGALG00000002143	ANKLE2	ankyrin repeat and LEM domain containing 2 [Source:NCBI gene;Acc:416790]	2.093	1.06547002909	0.0223867099225	0.999959456655	yes	up	0.65	2.66	0.76	1.41	4.01	3.17	1.35666666667	2.86333333333
ENSGALG00000021529	GP1BB	glycoprotein Ib platelet beta subunit [Source:NCBI gene;Acc:107051576]	0.480	-1.05895606928	0.0224313811075	0.999959456655	yes	down	5.83	2.08	4.44	2.41	1.27	1.86	4.11666666667	1.84666666667
ENSGALG00000033767		-	3.214	1.68449041453	0.0238178434204	0.999959456655	yes	up	0.54	0.38	0.1	0.76	1.39	1.19	0.34	1.11333333333
ENSGALG00000049230		-	0.221	-2.18083089246	0.0242135060244	0.999959456655	yes	down	1.07	1.06	1.09	0.53	0.15	0	1.07333333333	0.226666666667
ENSGALG00000050117		-	0.037	-4.75097700723	0.0242262030184	0.999959456655	yes	down	0.7	0.74	0.12	0	0	0	0.52	0
ENSGALG00000007042	CCDC40	coiled-coil domain containing 40 [Source:NCBI gene;Acc:422083]	0.016	-5.96294215267	0.0242984366154	0.999959456655	yes	down	0	0	0.96	0	0	0	0.32	0
ENSGALG00000052894		-	0.330	-1.59867723661	0.0245711843294	0.999959456655	yes	down	1	7.82	1.22	1.34	0.76	1.03	3.34666666667	1.04333333333
ENSGALG00000007147		dynein light chain 2 cytoplasmic [Source:NCBI gene;Acc:770215]	3.492	1.80387931164	0.0256085307091	0.999959456655	yes	up	1.43	0.51	1.46	3.42	3.35	5.27	1.13333333333	4.01333333333
ENSGALG00000041420		-	38.591	5.27020272393	0.0258884461096	0.999959456655	yes	up	0	0	0	0	0.17	0.91	0	0.36
ENSGALG00000049278		-	0.420	-1.25270187912	0.0260017641398	0.999959456655	yes	down	1.97	1.41	2.01	0.53	0.82	0.93	1.79666666667	0.76
ENSGALG00000006393		-	0.240	-2.05926191435	0.026232732412	0.999959456655	yes	down	1.95	1.44	0.27	0.24	0.11	0.49	1.22	0.28
ENSGALG00000054081		-	0.026	-5.23854501807	0.0271964046733	0.999959456655	yes	down	0.14	0.81	0	0	0	0	0.316666666667	0
ENSGALG00000050039		-	12.054	3.59149689974	0.0284436962571	0.999959456655	yes	up	0.03	0	0.04	0.33	0.03	0.36	0.0233333333333	0.24
ENSGALG00000010375	SLC30A2	solute carrier family 30 member 2 [Source:NCBI gene;Acc:425575]	2.092	1.06455970436	0.0288670646822	0.999959456655	yes	up	1.3	2.67	1.06	2.68	3.73	3.71	1.67666666667	3.37333333333
ENSGALG00000052050		-	0.045	-4.47633087542	0.0295553992282	0.999959456655	yes	down	1.4	0.03	0.55	0	0	0.08	0.66	0.0266666666667
ENSGALG00000001189	NCF1C	neutrophil cytosolic factor 1C pseudogene [Source:NCBI gene;Acc:417485]	0.439	-1.18824471411	0.0301811341729	0.999959456655	yes	down	7.4	1.95	4.47	2.87	1.57	1.48	4.60666666667	1.97333333333
ENSGALG00000040857	TECTA	tectorin alpha [Source:NCBI gene;Acc:395686]	0.404	-1.30892418072	0.0301848924425	0.999959456655	yes	down	0.2	0.3	0.3	0.11	0.08	0.13	0.266666666667	0.106666666667
ENSGALG00000047721		-	4.381	2.13139217336	0.0306823426087	0.999959456655	yes	up	0.17	0.03	0.17	0.15	0.36	1.06	0.123333333333	0.523333333333
ENSGALG00000053399		-	0.030	-5.04706193902	0.0319907765283	0.999959456655	yes	down	0.6	0	0.74	0	0	0	0.446666666667	0
ENSGALG00000048588		-	0.248	-2.01336487296	0.0328537657283	0.999959456655	yes	down	1.38	3.33	0.77	0.41	0	0.91	1.82666666667	0.44
ENSGALG00000049148		-	0.250	-2.0022697095	0.0333695085268	0.999959456655	yes	down	0.32	0.19	0.22	0.09	0.14	0.04	0.243333333333	0.09
ENSGALG00000030287	NEUROD6	neuronal differentiation 6 [Source:NCBI gene;Acc:420754]	2.007	1.00508176685	0.0336947224239	0.999959456655	yes	up	1.22	4.28	3.3	3.94	9.49	4.45	2.93333333333	5.96
ENSGALG00000048776		-	33.545	5.06802843914	0.0339995192292	0.999959456655	yes	up	0	0	0	0.42	1.7	0	0	0.706666666667
ENSGALG00000005688	DNASE1L3	deoxyribonuclease 1 like 3 [Source:NCBI gene;Acc:416008]	0.416	-1.26603595251	0.0341484059428	0.999959456655	yes	down	3.06	1.34	1.98	0.7	1.04	0.94	2.12666666667	0.893333333333
ENSGALG00000011609		-	0.046	-4.45674479762	0.034333141794	0.999959456655	yes	down	0.35	0.55	0.61	0	0	0	0.503333333333	0
ENSGALG00000049686		2-acylglycerol O-acyltransferase 2-like [Source:NCBI gene;Acc:112533499]	0.046	-4.45143024297	0.0346200102996	0.999959456655	yes	down	0.14	0.24	0.16	0	0	0	0.18	0
ENSGALG00000053848		-	0.168	-2.57690194594	0.0351715792611	0.999959456655	yes	down	0	5.7	10.92	1.56	0.21	0.42	5.54	0.73
ENSGALG00000031826	MYOT	myotilin [Source:NCBI gene;Acc:416299]	0.386	-1.37371409853	0.0356632885527	0.999959456655	yes	down	0.69	1.5	1.86	0.71	0.23	0.57	1.35	0.503333333333
ENSGALG00000046702		-	0.203	-2.30039233113	0.0357174892552	0.999959456655	yes	down	0.64	0.28	0.16	0.09	0	0.13	0.36	0.0733333333333
ENSGALG00000054614		-	0.425	-1.23510911089	0.0357534903743	0.999959456655	yes	down	1.06	1.21	1.1	0.37	0.53	0.54	1.12333333333	0.48
ENSGALG00000050376		-	0.092	-3.43580060925	0.0361955330894	0.999959456655	yes	down	4.8	5.39	24.3	1.58	1.79	0	11.4966666667	1.12333333333
ENSGALG00000048458		-	0.453	-1.14188950653	0.0372468021716	0.999959456655	yes	down	5.25	5.88	2.55	1.37	1.61	3.03	4.56	2.00333333333
ENSGALG00000054459		-	0.045	-4.46028965514	0.0374135725058	0.999959456655	yes	down	0.33	0.19	0.57	0	0	0	0.363333333333	0
ENSGALG00000047878		leucine-rich repeat-containing protein 37A-like [Source:NCBI gene;Acc:101748951]	0.067	-3.90209808707	0.0377107963468	0.999959456655	yes	down	0.06	0.33	0.13	0	0	0.03	0.173333333333	0.01
ENSGALG00000008006	CAPN6	calpain 6 [Source:NCBI gene;Acc:422341]	2.187	1.12902111767	0.0379285161127	0.999959456655	yes	up	1.22	1.7	0.77	0.74	4.02	3	1.23	2.58666666667
ENSGALG00000029346		histidyl-tRNA synthetase 2, mitochondrial [Source:NCBI gene;Acc:768802]	0.248	-2.01148408907	0.0384551382723	0.999959456655	yes	down	1.76	1.19	0.36	0	0.56	0.32	1.10333333333	0.293333333333
ENSGALG00000029249		-	50.619	5.66160532984	0.0389097124434	0.999959456655	yes	up	0	0	0	2.62	0	0	0	0.873333333333
ENSGALG00000050577	GRPEL2	GrpE like 2, mitochondrial [Source:NCBI gene;Acc:768554]	2.197	1.13574742109	0.0392327196754	0.999959456655	yes	up	2.18	9.23	2.17	5.2	9.43	14.75	4.52666666667	9.79333333333
ENSGALG00000054874		-	0.171	-2.54464813164	0.0395183968463	0.999959456655	yes	down	10.02	8.01	15.77	1.42	3.45	1.58	11.2666666667	2.15
ENSGALG00000001206		-	0.250	-1.99747059913	0.0397077313295	0.999959456655	yes	down	0.58	0.41	0.28	0.07	0.12	0.12	0.423333333333	0.103333333333
ENSGALG00000052957		-	0.150	-2.73951733403	0.0406311074896	0.999959456655	yes	down	0.43	0.25	0.29	0.04	0.05	0.05	0.323333333333	0.0466666666667
ENSGALG00000054187		-	0.379	-1.39859637442	0.0406450853046	0.999959456655	yes	down	0.49	0.19	0.48	0.16	0.17	0.12	0.386666666667	0.15
ENSGALG00000048896		-	0.417	-1.26266946221	0.040732037311	0.999959456655	yes	down	2.16	4.27	6.77	1.81	1.23	2.51	4.4	1.85
ENSGALG00000038613		-	17.174	4.10212771005	0.0411208010529	0.999959456655	yes	up	0.46	0.45	0	12.01	0.11	0.99	0.303333333333	4.37
ENSGALG00000047821		-	0.287	-1.80280262877	0.0412428700997	0.999959456655	yes	down	1.35	1.59	2.33	0.62	0.92	0	1.75666666667	0.513333333333
ENSGALG00000040582	LMX1B	LIM homeobox transcription factor 1 beta [Source:NCBI gene;Acc:396312]	2.338	1.22556402546	0.0420531050639	0.999959456655	yes	up	0.54	0.68	0.76	0.69	2.18	1.86	0.66	1.57666666667
ENSGALG00000005733	WNT8B	Wnt family member 8B [Source:NCBI gene;Acc:428953]	2.038	1.0271428163	0.0421501136587	0.999959456655	yes	up	2.31	5.54	1.35	3.47	9.96	6.88	3.06666666667	6.77
ENSGALG00000053834		-	0.053	-4.24681247572	0.0424337542528	0.999959456655	yes	down	0	0.33	0.4	0	0.03	0	0.243333333333	0.01
ENSGALG00000037810		-	0.240	-2.05772985191	0.042967630524	0.999959456655	yes	down	0.43	0.77	0.61	0.16	0.12	0.14	0.603333333333	0.14
ENSGALG00000017790	5S_rRNA	5S ribosomal RNA [Source:RFAM;Acc:RF00001]	6.121	2.61368747438	0.043419343143	0.999959456655	yes	up	0	0	71.17	4563.18	0	0	23.7233333333	1521.06
ENSGALG00000045925		-	0.452	-1.14623779474	0.0434375512586	0.999959456655	yes	down	7.45	3.43	5.11	3.95	0.68	2.25	5.33	2.29333333333
ENSGALG00000014843	TPD52L1	tumor protein D52-like 1 [Source:NCBI gene;Acc:374049]	2.264	1.17877006104	0.0441593945251	0.999959456655	yes	up	35.52	35.47	29.86	23.79	125.78	84.35	33.6166666667	77.9733333333
ENSGALG00000053556		-	0.043	-4.55223599558	0.0442919602402	0.999959456655	yes	down	0.12	0.62	0.06	0	0	0	0.266666666667	0
ENSGALG00000048220		-	0.124	-3.01430407961	0.0458061855924	0.999959456655	yes	down	2.41	1.11	0	0.1	0.19	0.22	1.17333333333	0.17
ENSGALG00000048022		-	2.843	1.50723790605	0.0474689666565	0.999959456655	yes	up	0.28	1.48	3.71	2.52	6.82	6.69	1.82333333333	5.34333333333
ENSGALG00000035441	POU4F1	POU class 4 homeobox 1 [Source:NCBI gene;Acc:100857623]	5.877	2.5549670999	0.0480666067495	0.999959456655	yes	up	0	0.52	0.25	2.08	2.31	0.09	0.256666666667	1.49333333333
ENSGALG00000047511		-	0.050	-4.32334096838	0.0485882946267	0.999959456655	yes	down	0.48	0.2	0.39	0	0	0	0.356666666667	0
ENSGALG00000054569		-	2.865	1.5184551137	0.0486009550711	0.999959456655	yes	up	0.88	0.35	0.56	1.54	2.01	1.61	0.596666666667	1.72
ENSGALG00000000277	GnRH-I	gonadotropin releasing hormone 1 [Source:NCBI gene;Acc:770134]	2.090	1.06358134075	0.0490954883442	0.999959456655	yes	up	17.52	8.69	3.34	9.01	29.59	22.87	9.85	20.49
ENSGALG00000007370	CLP1	cleavage and polyadenylation factor I subunit 1 [Source:NCBI gene;Acc:423131]	45.195	5.49810150532	0.0496178874205	0.999959456655	yes	up	0	0	0	0.69	0	0	0	0.23
ENSGALG00000045795		-	0.339	-1.56167885598	0.0496610748258	0.999959456655	yes	down	0.48	1.29	0.89	0.21	0.32	0.4	0.886666666667	0.31
