# Supplementary material for: N-carbamylglutamate supplementation improves laying performance of layers by regulating hypothalamic-pituitary-ovarian axis
Source: Front Vet Sci. 2025 Oct 2;12:1668137. doi: 10.3389/fvets.2025.1668137 (PMC12529935; doi:10.3389/fvets.2025.1668137)
Supplement: Supplementary file 2 [file Data_Sheet_2.csv]

Gene_id	Gene name	Gene description	FC(N/C)	Log2FC(N/C)	Pvalue	Padjust	Significant	Regulate	C_1P	C_2P	C_3P	N3_1P	N3_2P	N3_3P	C	N
ENSGALG00000023626	NTN1	netrin 1 [Source:NCBI gene;Acc:396389]	9.433	3.23775261814	5.94456078829E-20	8.53757820414E-16	yes	up	7.23	9.31	3.51	49.53	87.96	48.41	6.68333333333	61.9666666667
ENSGALG00000047241	Metazoa_SRP	Metazoan signal recognition particle RNA [Source:RFAM;Acc:RF00017]	0.002	-8.7804646351	4.96182235433E-11	1.69123289259E-7	yes	down	187.69	104.48	51.22	0	0.13	0	114.463333333	0.0433333333333
ENSGALG00000046795	Metazoa_SRP	Metazoan signal recognition particle RNA [Source:RFAM;Acc:RF00017]	0.002	-8.7804646351	4.96182235433E-11	1.69123289259E-7	yes	down	187.69	104.48	51.22	0	0.13	0	114.463333333	0.0433333333333
ENSGALG00000054212		polyamine oxidase [Source:NCBI gene;Acc:100857693]	0.003	-8.42956453284	5.88787387757E-11	1.69123289259E-7	yes	down	1.23	2.01	2.02	0	0	0	1.75333333333	0
ENSGALG00000015040	SLC16A10	solute carrier family 16 member 10 [Source:NCBI gene;Acc:421753]	2.024	1.01746609864	1.81038921256E-10	4.3334683118E-7	yes	up	8.33	9.47	9.02	18.45	17.2	17.82	8.94	17.8233333333
ENSGALG00000040238	IMP3	IMP3, U3 small nucleolar ribonucleoprotein, homolog (yeast) [Source:NCBI gene;Acc:107053172]	0.222	-2.1720058651	1.56176895428E-9	3.20430367449E-6	yes	down	34.57	24.71	32.37	2.17	7.93	3.1	30.55	4.4
ENSGALG00000033144	COLEC10	collectin subfamily member 10 [Source:NCBI gene;Acc:420281]	2.299	1.2012414241	2.49331637042E-9	4.3840260344E-6	yes	up	8.46	8.55	6.35	14.56	19.07	19.93	7.78666666667	17.8533333333
ENSGALG00000016455	GREB1	growth regulating estrogen receptor binding 1 [Source:NCBI gene;Acc:421944]	4.365	2.12592313695	2.74726600123E-9	4.3840260344E-6	yes	up	4.35	6.16	2.48	11.72	9.75	10.22	4.33	10.5633333333
ENSGALG00000003179	ANGPTL7	angiopoietin like 7 [Source:NCBI gene;Acc:101750033]	11.260	3.49314526173	5.23101849744E-9	7.51278876602E-6	yes	up	0.73	3.32	0.59	17.29	6.64	22.73	1.54666666667	15.5533333333
ENSGALG00000043118	ATP10A	ATPase phospholipid transporting 10A (putative) [Source:NCBI gene;Acc:418685]	4.170	2.06007365394	1.17446473932E-8	1.40563854884E-5	yes	up	9.78	6.12	4.93	31.28	52.15	21.61	6.94333333333	35.0133333333
ENSGALG00000009096	MTM1	myotubularin 1 [Source:NCBI gene;Acc:422388]	234.167	7.87139159681	3.74878872324E-8	3.8457216888E-5	yes	up	0	0	0	0.38	1.85	0.77	0	1
ENSGALG00000016648		arylsulfatase D [Source:NCBI gene;Acc:418658]	0.221	-2.17915633069	8.36913656694E-8	8.01316929163E-5	yes	down	12.41	16.9	10.07	7.21	8.02	3.01	13.1266666667	6.08
ENSGALG00000030259		uncharacterized LOC101749287 [Source:NCBI gene;Acc:101749287]	2.417	1.27325916924	1.07572412504E-7	9.65596867735E-5	yes	up	9.28	15.28	13.69	29.95	34.21	25.53	12.75	29.8966666667
ENSGALG00000027536	PERP1	PERP1, TP53 apoptosis effector [Source:NCBI gene;Acc:421683]	3.008	1.58874407506	1.717223892E-7	0.000145075114923	yes	up	4.8	7.01	3.15	14.26	13.63	16.44	4.98666666667	14.7766666667
ENSGALG00000015435		-	3.379	1.75667462976	2.3364342526E-7	0.000186421492977	yes	up	4.11	6.3	6.98	21.01	23.35	12.44	5.79666666667	18.9333333333
ENSGALG00000014907	DCBLD1	discoidin, CUB and LCCL domain containing 1 [Source:NCBI gene;Acc:421734]	3.117	1.63997886467	2.6170990984E-7	0.000197825143428	yes	up	6.12	7.41	3.85	10	19.91	23.62	5.79333333333	17.8433333333
ENSGALG00000048022		-	0.097	-3.3636907323	2.82230166017E-7	0.000202669482217	yes	down	4.44	6.45	7.65	0.38	1.13	0.22	6.18	0.576666666667
ENSGALG00000027571		histone cluster 1, H2B-VII-like 2 (similar to human histone cluster 1, class H2B, member N) [Source:NCBI gene;Acc:770188]	3.408	1.76877289974	3.16514001355E-7	0.000216465432736	yes	up	7.21	7.01	5.07	18.73	30.78	14.63	6.43	21.38
ENSGALG00000042079	NID1	nidogen 1 [Source:NCBI gene;Acc:395531]	2.491	1.31679529405	3.46070381739E-7	0.000225717037345	yes	up	8.61	14.35	9.74	31.86	24.9	21.77	10.9	26.1766666667
ENSGALG00000041808	ANO1	anoctamin 1 [Source:NCBI gene;Acc:423144]	2.773	1.47166874656	3.6147415812E-7	0.000225717037345	yes	up	1.61	1.77	1.35	3.6	3.46	5.56	1.57666666667	4.20666666667
ENSGALG00000005120	FBLN2	fibulin 2 [Source:NCBI gene;Acc:427583]	2.110	1.07708362657	4.72565207504E-7	0.000282790896257	yes	up	6.02	7.54	5.24	9.61	15.48	15.62	6.26666666667	13.57
ENSGALG00000027786	SOCS3	suppressor of cytokine signaling 3 [Source:NCBI gene;Acc:395299]	0.354	-1.4977233646	5.67005080311E-7	0.000313204883209	yes	down	9.09	13.15	9.47	3.59	2.81	4.65	10.57	3.68333333333
ENSGALG00000011708	MYLK	myosin light chain kinase [Source:NCBI gene;Acc:396445]	2.799	1.48495721848	7.43202852735E-7	0.000395328865592	yes	up	11.12	8.25	9.82	26.42	35.47	15.35	9.73	25.7466666667
ENSGALG00000042773	VOPP1	vesicular, overexpressed in cancer, prosurvival protein 1 [Source:NCBI gene;Acc:776358]	0.485	-1.04509499408	8.45022374059E-7	0.000433436119151	yes	down	17.14	20.5	21.17	9.92	8.22	9.4	19.6033333333	9.18
ENSGALG00000053498		-	17.869	4.15938518454	8.96569565558E-7	0.000444018348294	yes	up	3.27	0.24	0.96	0.41	20.08	6.79	1.49	9.09333333333
ENSGALG00000002008	RNF157	ring finger protein 157 [Source:NCBI gene;Acc:429219]	0.487	-1.03724510229	1.25985952577E-6	0.000603136750304	yes	down	9.86	10.55	11.95	3.89	4.86	7.32	10.7866666667	5.35666666667
ENSGALG00000032028	SERTM1	serine rich and transmembrane domain containing 1 [Source:NCBI gene;Acc:418900]	0.409	-1.29139115629	1.63276432442E-6	0.000735612809971	yes	down	9.38	7.97	10.03	2.4	4.84	3.69	9.12666666667	3.64333333333
ENSGALG00000030886	PTGDS	prostaglandin D2 synthase 21kDa (brain) [Source:NCBI gene;Acc:374110]	2.530	1.33898203295	1.6390203258E-6	0.000735612809971	yes	up	378.14	700.66	799.53	1887.26	1456.01	1256.79	626.11	1533.35333333
ENSGALG00000028063	LOX	lysyl oxidase [Source:NCBI gene;Acc:396474]	2.391	1.2578053576	1.77001028603E-6	0.000761808801387	yes	up	2.89	4.5	5.83	7.99	12.23	11.14	4.40666666667	10.4533333333
ENSGALG00000037094	POU4F2	POU class 4 homeobox 2 [Source:NCBI gene;Acc:428735]	76.356	6.25467825574	4.77496521387E-6	0.00175841154876	yes	up	0	0.13	0	3.75	6.26	0.71	0.0433333333333	3.57333333333
ENSGALG00000050799		chromosome 19 open reading frame 43 [Source:NCBI gene;Acc:107057624]	0.005	-7.72883807786	5.20358212969E-6	0.0018359614595	yes	down	12.49	0.96	0.98	0	0	0	4.81	0
ENSGALG00000002771	CRIP1	cysteine rich protein 1 [Source:NCBI gene;Acc:101747696]	2.933	1.55242325235	5.47837485156E-6	0.00187334332424	yes	up	20.85	26.8	24.2	60.55	105.13	40.84	23.95	68.84
ENSGALG00000017926	7SK	7SK RNA [Source:RFAM;Acc:RF00100]	0.323	-1.62983339049	6.0022771136E-6	0.00197514437485	yes	down	406.52	271.86	166.26	109.35	86.37	86.87	281.546666667	94.1966666667
ENSGALG00000031707	DHH	desert hedgehog [Source:NCBI gene;Acc:107055407]	8.486	3.08512085775	6.05113163162E-6	0.00197514437485	yes	up	0.85	1.04	0.22	3.78	12.04	1.77	0.703333333333	5.86333333333
ENSGALG00000042388		-	2.025	1.01757592484	6.39677648623E-6	0.00204156675323	yes	up	4.66	8.07	5.31	10.56	13.14	11.99	6.01333333333	11.8966666667
ENSGALG00000004917	DOC2B	double C2 domain beta [Source:NCBI gene;Acc:417624]	0.236	-2.08101002307	6.58735324528E-6	0.00205668624584	yes	down	4.32	4.22	13.58	1.35	1.8	1.9	7.37333333333	1.68333333333
ENSGALG00000024083	TCIM	chromosome 22 open reading frame, human C8orf4 [Source:NCBI gene;Acc:771032]	0.453	-1.14257620526	6.76072179535E-6	0.00206590396649	yes	down	88.7	122.42	125.2	38.04	38.54	74.35	112.106666667	50.31
ENSGALG00000016893	UGGT2	UDP-glucose glycoprotein glucosyltransferase 2 [Source:NCBI gene;Acc:418785]	2.274	1.18531171942	1.00342364461E-5	0.00296938011573	yes	up	16.54	18.85	9.61	37.69	27.94	34.04	15	33.2233333333
ENSGALG00000015269	OPRK1	opioid receptor kappa 1 [Source:NCBI gene;Acc:428533]	0.165	-2.60351583136	1.27497365843E-5	0.00359042582006	yes	down	1.16	3.07	1.69	0.28	0.26	0.42	1.97333333333	0.32
ENSGALG00000039216	COL6A2	collagen type VI alpha 2 chain [Source:NCBI gene;Acc:396292]	2.081	1.05717721753	1.59024831401E-5	0.00422947153441	yes	up	11.66	22.81	15.55	31.13	37.32	33.29	16.6733333333	33.9133333333
ENSGALG00000047270		chromosome 1 open reading frame 186 [Source:NCBI gene;Acc:101752310]	0.487	-1.03918732115	2.11778064692E-5	0.00543135100912	yes	down	13.23	8.44	15.25	6.44	6.91	5.19	12.3066666667	6.18
ENSGALG00000014615	LAMA1	laminin subunit alpha 1 [Source:NCBI gene;Acc:374016]	2.791	1.48091291957	2.195371994E-5	0.00543619527204	yes	up	0.7	1.58	0.69	2.52	2.65	2.99	0.99	2.72
ENSGALG00000031411	KCNN1	potassium calcium-activated channel subfamily N member 1 [Source:NCBI gene;Acc:429723]	0.340	-1.55824340498	2.56230061212E-5	0.00621155734604	yes	down	6.85	6.21	15.05	2.46	2.44	4.24	9.37	3.04666666667
ENSGALG00000048328		-	2.114	1.07998860948	2.60313142003E-5	0.00621155734604	yes	up	85.79	113.36	96.13	203.63	151.9	196.45	98.4266666667	183.993333333
ENSGALG00000053676		-	2.161	1.11160313418	2.67706695521E-5	0.00621155734604	yes	up	19.45	27.17	21.97	40.85	65.62	36.42	22.8633333333	47.63
ENSGALG00000014793	DLGAP1	discs, large (Drosophila) homolog-associated protein 1-like [Source:NCBI gene;Acc:100859693]	2.012	1.00827554266	2.68149669583E-5	0.00621155734604	yes	up	2.19	2.44	1.76	3.86	6.84	4.18	2.13	4.96
ENSGALG00000025735	PDE6H	phosphodiesterase 6H [Source:NCBI gene;Acc:378929]	16.456	4.04053704475	3.18246394356E-5	0.0072550074853	yes	up	0.24	0.13	0	2.25	5.31	0.35	0.123333333333	2.63666666667
ENSGALG00000000337	CTXN1	cortexin 1 [Source:HGNC Symbol;Acc:HGNC:31108]	0.407	-1.29731336871	3.42993983988E-5	0.00755761468604	yes	down	8.4	15.4	13.76	4.72	6.1	4.04	12.52	4.95333333333
ENSGALG00000010204	KCNC2	potassium voltage-gated channel subfamily C member 2 [Source:NCBI gene;Acc:772061]	0.498	-1.00708167344	3.43494413229E-5	0.00755761468604	yes	down	24.2	21.02	39.04	13.68	11.62	15.8	28.0866666667	13.7
ENSGALG00000003578	FN1	fibronectin 1 [Source:NCBI gene;Acc:396133]	2.043	1.03051319813	3.66419720549E-5	0.00779578088769	yes	up	28	32	20.88	33.97	65.15	65.15	26.96	54.7566666667
ENSGALG00000031874	HIST1H101	Gallus gallus histone cluster 1, H1.01 (similar to human histone cluster 1, class H1 genes) (HIST1H101), mRNA. [Source:RefSeq mRNA;Acc:NM_001040642]	2.163	1.1132307047	3.69108132825E-5	0.00779578088769	yes	up	65.8	60.48	42.83	149.37	116.34	91.36	56.37	119.023333333
ENSGALG00000053106	FAM181B	family with sequence similarity 181 member B [Source:NCBI gene;Acc:101751376]	0.480	-1.06031114901	3.76003480967E-5	0.00782632172993	yes	down	20.74	16.3	21.43	11.54	8.03	6.95	19.49	8.84
ENSGALG00000011205	SMOC2	SPARC related modular calcium binding 2 [Source:NCBI gene;Acc:421559]	0.365	-1.45584421441	4.23625885449E-5	0.00869159280973	yes	down	13.9	6.24	11.55	2.68	2.86	5.48	10.5633333333	3.67333333333
ENSGALG00000001141	HES5	hes family bHLH transcription factor 5 [Source:NCBI gene;Acc:419392]	0.174	-2.52576064506	4.42521658206E-5	0.00895140289457	yes	down	7.23	3.24	14.01	1.27	2.19	0.6	8.16	1.35333333333
ENSGALG00000007972	TRPC5	transient receptor potential cation channel subfamily C member 5 [Source:NCBI gene;Acc:422337]	2.499	1.32147780895	4.87170924325E-5	0.00971770668772	yes	up	2.66	1.48	1.98	6.33	3.01	5.12	2.04	4.82
ENSGALG00000013342	GBX2	gastrulation brain homeobox 2 [Source:NCBI gene;Acc:395950]	7.918	2.98508394068	5.03228976738E-5	0.00990051310125	yes	up	0.46	0.38	0.17	2.41	4.18	1.15	0.336666666667	2.58
ENSGALG00000006378	LIPA	lipase A, lysosomal acid type [Source:NCBI gene;Acc:423789]	2.414	1.27161882658	5.11330747276E-5	0.00992396242214	yes	up	54.28	45.49	25.04	114.39	108.58	69.08	41.6033333333	97.35
ENSGALG00000045762		shisa family member 8 [Source:NCBI gene;Acc:100857803]	0.150	-2.74021011572	5.30587208535E-5	0.0100267019592	yes	down	2.38	3.03	9.67	0.54	1.01	0.62	5.02666666667	0.723333333333
ENSGALG00000012906	CDH20	cadherin 20, type 2 [Source:NCBI gene;Acc:373927]	0.356	-1.48876008048	6.3691370139E-5	0.0117273776658	yes	down	1.82	2.51	3.41	0.76	0.82	1.02	2.58	0.866666666667
ENSGALG00000016687	P2RY8	purinergic receptor P2Y8 [Source:NCBI gene;Acc:418665]	3.866	1.95071685984	8.68984310048E-5	0.0148825829172	yes	up	2.91	2.56	3.22	3.47	22.41	11.65	2.89666666667	12.51
ENSGALG00000042995		-	0.349	-1.51673788154	9.58634022922E-5	0.0158251745255	yes	down	5.05	2.57	5.33	1.2	1.09	1.75	4.31666666667	1.34666666667
ENSGALG00000002015	SNCG	synuclein gamma [Source:NCBI gene;Acc:395392]	0.442	-1.17807761976	0.000111926517771	0.0176647104201	yes	down	271.02	268.16	181.64	60.05	157.63	97.55	240.273333333	105.076666667
ENSGALG00000044293		-	2.513	1.32938153777	0.000113164587377	0.0176659761294	yes	up	0.72	1.57	0.81	2.36	3.01	2.26	1.03333333333	2.54333333333
ENSGALG00000019175		cystathionine beta-synthase-like [Source:NCBI gene;Acc:418544]	0.014	-6.19991476096	0.000115216943808	0.0177929650212	yes	down	0.24	0.74	3.23	0	0	0.05	1.40333333333	0.0166666666667
ENSGALG00000011532	CYP27C1	cytochrome P450 family 27 subfamily C member 1 [Source:NCBI gene;Acc:424227]	0.460	-1.11900379724	0.000121203569609	0.0185183581567	yes	down	6.03	6.4	4.25	2.38	2.62	3.27	5.56	2.75666666667
ENSGALG00000015895	HTR1B	5-hydroxytryptamine receptor 1B [Source:NCBI gene;Acc:421858]	0.434	-1.20425134639	0.000122848154208	0.0185720546393	yes	down	40.85	74.92	98.31	19.77	28.91	42.86	71.36	30.5133333333
ENSGALG00000012965	FAM105A	family with sequence similarity 105 member A [Source:NCBI gene;Acc:769855]	0.485	-1.04367454017	0.000148039883369	0.020844596127	yes	down	38.25	26.79	46.61	17.03	12.08	24.02	37.2166666667	17.71
ENSGALG00000020982		bactericidal/permeability-increasing protein-like 3 [Source:NCBI gene;Acc:419290]	0.029	-5.08457238422	0.000151994568194	0.0211936503729	yes	down	1.37	0.62	0.61	0	0.07	0	0.866666666667	0.0233333333333
ENSGALG00000044547		-	3.391	1.76176870989	0.000168709953286	0.0225246357119	yes	up	1.51	2.12	2.65	6.06	22.1	5.76	2.09333333333	11.3066666667
ENSGALG00000006239		-	30.689	4.93963655787	0.000169811821901	0.0225246357119	yes	up	0.13	0.02	0	3.05	1.15	0.06	0.05	1.42
ENSGALG00000052371		uncharacterized LOC107050833 [Source:NCBI gene;Acc:107050833]	14.637	3.87159141034	0.000179048909805	0.0227566410852	yes	up	4.7	2.98	11.06	124.92	11.77	157.84	6.24666666667	98.1766666667
ENSGALG00000039474	ID4	inhibitor of DNA binding 4, HLH protein [Source:NCBI gene;Acc:374150]	0.495	-1.01319527391	0.000182286204884	0.0229648638118	yes	down	16.76	16.59	11.64	5.94	7.4	7.24	14.9966666667	6.86
ENSGALG00000023818	HSPB9	heat shock protein family B (small) member 9 [Source:NCBI gene;Acc:428310]	0.265	-1.9146340814	0.000189009725711	0.023604849397	yes	down	8.95	10.29	23.19	2.31	6.56	2.54	14.1433333333	3.80333333333
ENSGALG00000045228		pre T-cell antigen receptor alpha [Source:NCBI gene;Acc:100858958]	0.430	-1.2163681203	0.000202661866044	0.0250916355183	yes	down	6.69	6.99	5.56	2.83	2.95	2.29	6.41333333333	2.69
ENSGALG00000016744	GABRA5	gamma-aminobutyric acid type A receptor alpha5 subunit [Source:NCBI gene;Acc:418684]	9.547	3.25506789911	0.000209288629918	0.0254714113568	yes	up	0.32	0.18	0.26	0.26	4.87	1.69	0.253333333333	2.27333333333
ENSGALG00000048331	LRFN1	leucine rich repeat and fibronectin type III domain containing 1 [Source:NCBI gene;Acc:101750437]	0.485	-1.0426165252	0.00021541955557	0.0257821304758	yes	down	9.38	12.76	10.77	4.14	6.03	3.41	10.97	4.52666666667
ENSGALG00000017068	KL	klotho [Source:NCBI gene;Acc:418909]	2.039	1.02807457497	0.000218094667678	0.0258865753486	yes	up	8.47	6.18	4.12	12.43	10.73	14.8	6.25666666667	12.6533333333
ENSGALG00000009948	HHIP	hedgehog interacting protein [Source:NCBI gene;Acc:422460]	2.466	1.30232672067	0.000252605429517	0.0290233534298	yes	up	3.08	4.49	2.18	6.98	10.47	6.15	3.25	7.86666666667
ENSGALG00000012671	prl	prolactin [Source:NCBI gene;Acc:396453]	2.274	1.18534591764	0.000286865253756	0.0316919905727	yes	up	26678.78	19213.92	17233.82	64249.56	48929.15	25412.19	21042.1733333	46196.9666667
ENSGALG00000035131		claudin 9 [Source:NCBI gene;Acc:417474]	4.143	2.05080471361	0.000337946425588	0.036220795256	yes	up	2.37	4.57	2.25	13.49	19.36	4.55	3.06333333333	12.4666666667
ENSGALG00000021074	MYOC	myocilin [Source:NCBI gene;Acc:424391]	0.447	-1.16166091551	0.000351177856046	0.0371542568868	yes	down	6.72	11.07	11.61	4	4.95	3.89	9.8	4.28
ENSGALG00000011865	SMTN	smoothelin [Source:NCBI gene;Acc:100858894]	2.057	1.04034382069	0.000360944480572	0.0378385739414	yes	up	3.72	5	3.24	7.23	10.61	6.15	3.98666666667	7.99666666667
ENSGALG00000000461	MRC2	mannose receptor C type 2 [Source:NCBI gene;Acc:419950]	2.514	1.3302073365	0.000395206151545	0.0402549698475	yes	up	3.23	9.75	4.46	16.31	15.1	11.71	5.81333333333	14.3733333333
ENSGALG00000031159	HIST1H110	histone cluster 1, H1.10 (similar to human histone cluster 1, class H1 genes) [Source:NCBI gene;Acc:417948]	2.597	1.37674050234	0.000454121525375	0.0446718722427	yes	up	33.41	30.28	22.06	103.1	77.78	34.17	28.5833333333	71.6833333333
ENSGALG00000009066	KCND2	potassium voltage-gated channel subfamily D member 2 [Source:NCBI gene;Acc:374143]	0.388	-1.36518348859	0.000466778589582	0.0453397611695	yes	down	2.6	1.69	4.91	1.54	1.3	1.33	3.06666666667	1.39
ENSGALG00000017790	5S_rRNA	5S ribosomal RNA [Source:RFAM;Acc:RF00001]	0.071	-3.81661409536	0.000474236757219	0.0454065887146	yes	down	0	2013.25	0	0	0	0	671.083333333	0
ENSGALG00000041500		60S ribosomal protein L17-like [Source:NCBI gene;Acc:107055485]	83.610	6.38560306362	0.000506277027566	0.0475238605876	yes	up	0.33	0	0	11.71	0	22.36	0.11	11.3566666667
ENSGALG00000039826	CNGA3	cyclic nucleotide gated channel alpha 3 [Source:NCBI gene;Acc:396144]	0.242	-2.0464592054	0.000513448405424	0.0476741928853	yes	down	4.15	1.51	2.54	1.33	0.48	0.3	2.73333333333	0.703333333333
ENSGALG00000028225	SLC17A9	solute carrier family 17 member 9 [Source:NCBI gene;Acc:419236]	4.327	2.11351146774	0.000534943372957	0.0486256754583	yes	up	1.17	0.9	0.86	6.39	4.7	0.93	0.976666666667	4.00666666667
ENSGALG00000005318	OVCH2	ovochymase 1 [Source:NCBI gene;Acc:769290]	26.269	4.71529996283	0.000552587539548	0.0496016390186	yes	up	0.31	0.27	0.14	18.82	1.27	0.53	0.24	6.87333333333
ENSGALG00000054998		-	0.469	-1.09129013741	0.000625677571707	0.0541324173787	yes	down	3.47	3.01	6.96	1.59	2.07	2.47	4.48	2.04333333333
ENSGALG00000055021	GREM2	gremlin 2, DAN family BMP antagonist [Source:NCBI gene;Acc:421507]	3.267	1.70783999431	0.000646688336859	0.0552841541308	yes	up	1.06	0.5	2	4.51	2.41	4.24	1.18666666667	3.72
ENSGALG00000036488		-	0.346	-1.53227277846	0.000665756806912	0.0565775104193	yes	down	6.13	2.68	7.32	1.56	2.33	1.67	5.37666666667	1.85333333333
ENSGALG00000003567	FNDC5	fibronectin type III domain containing 5 [Source:NCBI gene;Acc:419667]	2.771	1.47024681291	0.000750863202022	0.0634346900438	yes	up	2.79	2.7	2.78	4.55	12.38	4.47	2.75666666667	7.13333333333
ENSGALG00000014824	PTGER4	prostaglandin E receptor 4 [Source:NCBI gene;Acc:427183]	6.096	2.60789658523	0.000773452684471	0.0645832991534	yes	up	0.8	1.07	0.25	4.69	7	0.87	0.706666666667	4.18666666667
ENSGALG00000043506	NMB	neuromedin B [Source:NCBI gene;Acc:415333]	0.183	-2.45381063267	0.000805909885281	0.0663948793684	yes	down	28.51	6.41	33.43	0.71	7.28	4.45	22.7833333333	4.14666666667
ENSGALG00000045164		-	0.018	-5.79851099548	0.000807307228787	1	yes	down	1.23	1.5	0.49	0	0	0	1.07333333333	0
ENSGALG00000029445	FADS6	fatty acid desaturase 6 [Source:NCBI gene;Acc:428683]	7.264	2.86077878135	0.000834159203289	0.0666839284086	yes	up	1.55	1.62	0.19	5.96	16.21	1.86	1.12	8.01
ENSGALG00000017378	CRTAC1	cartilage acidic protein 1 [Source:NCBI gene;Acc:425346]	3.168	1.6634136968	0.000852703616747	0.0676603831145	yes	up	0.86	0.62	0.46	1.31	2.15	2.69	0.646666666667	2.05
ENSGALG00000054092		-	5.344	2.41793054089	0.000913197659871	0.0708937556274	yes	up	0.8	0.61	0.21	1.2	6.33	0.88	0.54	2.80333333333
ENSGALG00000051383		-	0.305	-1.71447721803	0.00101646910747	0.0761608774242	yes	down	2.31	2.74	1.74	0.37	1.12	0.53	2.26333333333	0.673333333333
ENSGALG00000040995		-	3.088	1.62667130693	0.00102171374468	0.0761608774242	yes	up	1.61	1.6	2.73	3.21	2.51	10.03	1.98	5.25
ENSGALG00000025650	RNaseP_nuc	Nuclear RNase P [Source:RFAM;Acc:RF00009]	0.098	-3.34750730004	0.00103014099116	0.0762622933766	yes	down	32.31	23.56	10.82	1.21	4.32	1.17	22.23	2.23333333333
ENSGALG00000027090		uncharacterized LOC422926 [Source:NCBI gene;Acc:422926]	0.136	-2.88106351124	0.00108548360574	0.0791356119069	yes	down	2.4	4.05	20.05	1.24	0.92	1.27	8.83333333333	1.14333333333
ENSGALG00000036635		-	2.004	1.00265148177	0.00112159758714	0.0805419227326	yes	up	5.98	4.03	8.78	10.62	14.16	10.54	6.26333333333	11.7733333333
ENSGALG00000002638		serine racemase-like [Source:NCBI gene;Acc:423635]	2.776	1.47275712866	0.00122746130519	0.0862955565268	yes	up	1.11	0.65	0.77	2.6	2.14	1.98	0.843333333333	2.24
ENSGALG00000008885	PDE1A	phosphodiesterase 1A [Source:NCBI gene;Acc:424116]	3.723	1.89654319517	0.00124923828653	0.0867493884974	yes	up	0.43	0.75	0.39	1.62	2.18	1.57	0.523333333333	1.79
ENSGALG00000008823	IQUB	IQ motif and ubiquitin domain containing [Source:NCBI gene;Acc:417754]	0.496	-1.01230622991	0.00125203543963	0.0867493884974	yes	down	4.42	9.29	4.24	2.29	2.85	3.43	5.98333333333	2.85666666667
ENSGALG00000013598	SCGN	secretagogin, EF-hand calcium binding protein [Source:NCBI gene;Acc:421001]	0.430	-1.21864133305	0.00129579520041	0.0890440701831	yes	down	47.85	18.33	29.48	14.87	16.17	8.72	31.8866666667	13.2533333333
ENSGALG00000047383		WNT1 inducible signaling pathway protein 2 [Source:NCBI gene;Acc:419192]	3.135	1.64832170126	0.0013880519203	0.0930007927779	yes	up	0.67	0.36	0.7	1.08	1.62	2.65	0.576666666667	1.78333333333
ENSGALG00000009530	PDZRN4	PDZ domain containing ring finger 4 [Source:NCBI gene;Acc:417787]	0.479	-1.06328324241	0.0014988957809	0.0978506418423	yes	down	10.2	12.48	25.5	5.72	7.12	9.19	16.06	7.34333333333
ENSGALG00000011799		heme binding protein 1 [Source:NCBI gene;Acc:417961]	5.036	2.33239060986	0.00161362776348	0.101507485897	yes	up	0.37	0.27	0.23	1.96	0.61	1.68	0.29	1.41666666667
ENSGALG00000008676	RRBP1	ribosome binding protein 1 [Source:NCBI gene;Acc:396414]	2.035	1.02527677497	0.00165262586147	0.103195707054	yes	up	63.53	77.46	76.61	154.48	205.01	71.85	72.5333333333	143.78
ENSGALG00000049991		-	5.709	2.51329584729	0.00172747692486	0.105614157722	yes	up	0.21	0.09	0.26	0.25	1.63	1.15	0.186666666667	1.01
ENSGALG00000001900	PHF24	PHD finger protein 24 [Source:NCBI gene;Acc:427408]	0.159	-2.65090732184	0.0017485034018	0.105957830619	yes	down	4.14	0.84	0.53	0.4	0.25	0.2	1.83666666667	0.283333333333
ENSGALG00000017933	U1	U1 spliceosomal RNA [Source:RFAM;Acc:RF00003]	0.341	-1.55029224116	0.00185708267933	0.111130922669	yes	down	1166.33	798.41	1220.83	371.97	495.64	284.96	1061.85666667	384.19
ENSGALG00000015540	RAD23B	RAD23 homolog B, nucleotide excision repair protein [Source:NCBI gene;Acc:431623]	2.027	1.0190504602	0.00186717843322	0.111140593646	yes	up	245.04	248.64	98.13	432.38	429.73	323.81	197.27	395.306666667
ENSGALG00000004096	CHRNA7	cholinergic receptor nicotinic alpha 7 subunit [Source:NCBI gene;Acc:374001]	2.195	1.13393321182	0.00188536444857	0.111430470002	yes	up	4.24	5.82	4.96	4.83	14.81	13.14	5.00666666667	10.9266666667
ENSGALG00000015753		natriuretic peptide receptor A/guanylate cyclase A (atrionatriuretic peptide receptor A) [Source:NCBI gene;Acc:431640]	3.786	1.92073101369	0.00199183300565	0.114955877744	yes	up	0.55	0.55	0.17	1.99	1.54	1.11	0.423333333333	1.54666666667
ENSGALG00000051224		-	0.095	-3.39776076788	0.00200904646384	0.114955877744	yes	down	3.59	0.7	9	0.79	0.28	0.15	4.43	0.406666666667
ENSGALG00000050014		-	0.266	-1.90916630493	0.00202848827009	0.115150784723	yes	down	0.86	3.05	4.13	0.66	1.02	0.83	2.68	0.836666666667
ENSGALG00000034212	CFAP65	cilia and flagella associated protein 65 [Source:NCBI gene;Acc:424206]	2.125	1.08713923721	0.00209971199578	0.117785642301	yes	up	1.9	1.18	1.1	2.45	2.16	4.29	1.39333333333	2.96666666667
ENSGALG00000012015	NDST4	N-deacetylase and N-sulfotransferase 4 [Source:NCBI gene;Acc:422686]	0.227	-2.13959514796	0.00217449670899	0.120255024458	yes	down	0.57	0.42	1.27	0.18	0.17	0.14	0.753333333333	0.163333333333
ENSGALG00000054033		-	48.318	5.5944780045	0.00218527331248	0.120255024458	yes	up	0.13	0	0	4.68	0.44	0.24	0.0433333333333	1.78666666667
ENSGALG00000052659		-	0.013	-6.31991292972	0.00219152486837	1	yes	down	0	2.25	2.51	0	0	0	1.58666666667	0
ENSGALG00000009268	FGG	fibrinogen gamma chain [Source:NCBI gene;Acc:395837]	4.701	2.23282237009	0.00228984974677	0.125522221615	yes	up	1.09	0.93	0.35	4.64	5.31	0.72	0.79	3.55666666667
ENSGALG00000006202	SCNN1B	sodium channel epithelial 1 beta subunit [Source:NCBI gene;Acc:427673]	2.309	1.20708078237	0.00239729936652	0.128951361431	yes	up	5.56	9.81	5.73	18.97	20.83	7.52	7.03333333333	15.7733333333
ENSGALG00000028448	SH2D1B	SH2 domain containing 1B [Source:NCBI gene;Acc:418411]	0.428	-1.22588492732	0.00242148232163	0.12976615337	yes	down	6.73	5.11	4.02	3.11	2.89	3.04	5.28666666667	3.01333333333
ENSGALG00000028682	CBLN2	cerebellin 2 precursor [Source:NCBI gene;Acc:421019]	0.457	-1.12821212583	0.00255277528248	0.13629352642	yes	down	29.09	29.58	25.69	19.95	6.28	11.24	28.12	12.49
ENSGALG00000030803		-	0.195	-2.35739437827	0.00259605252926	0.138090764538	yes	down	1.75	1.27	2.08	0.17	0.51	0.34	1.7	0.34
ENSGALG00000028005	GADD45G	growth arrest and DNA damage inducible gamma [Source:NCBI gene;Acc:429929]	2.561	1.35649464117	0.00268043937194	0.13947996471	yes	up	12.84	15.5	10.3	56.03	23.28	16.12	12.88	31.81
ENSGALG00000034305		chromosome 10 open reading frame 10 [Source:NCBI gene;Acc:416292]	5.753	2.52426424949	0.00270471826701	0.140235248198	yes	up	0	1	0.48	2.02	4.19	2.39	0.493333333333	2.86666666667
ENSGALG00000003022		dimethylaniline monooxygenase [N-oxide-forming] 5-like [Source:NCBI gene;Acc:100857724]	3.094	1.62926901216	0.0029752795988	0.148888381875	yes	up	0.52	0.64	0.75	1.34	3.2	1.19	0.636666666667	1.91
ENSGALG00000048641		-	47.886	5.58152135742	0.00333745205632	0.163592103867	yes	up	1.6	0.34	2.68	0.19	193.6	46.02	1.54	79.9366666667
ENSGALG00000050350	HIST1H2B7	histone cluster 1, H2B-VII (similar to human histone cluster 1, class H2B, member N) [Source:NCBI gene;Acc:417956]	74.914	6.22717064335	0.00334079858734	1	yes	up	0	0	0	14.71	0	12.1	0	8.93666666667
ENSGALG00000010909	PRKG2	protein kinase, cGMP-dependent, type II [Source:NCBI gene;Acc:428753]	4.790	2.25999819199	0.00344451855699	0.166566247527	yes	up	10.7	5.23	2.59	35.8	28.25	11.43	6.17333333333	25.16
ENSGALG00000017021	ATP7B	ATPase copper transporting beta [Source:NCBI gene;Acc:418879]	2.932	1.55205252796	0.00410717243789	0.183190094885	yes	up	0.52	0.56	0.39	0.99	0.69	2.56	0.49	1.41333333333
ENSGALG00000051237		-	81.946	6.35660395671	0.00411981113761	1	yes	up	0	0	0	0	0.26	2.71	0	0.99
ENSGALG00000015838	MRAP2	melanocortin 2 receptor accessory protein 2 [Source:NCBI gene;Acc:421836]	4.571	2.19253903875	0.00429658055204	0.186992393601	yes	up	0.88	0.87	0.28	3.64	4.37	0.88	0.676666666667	2.96333333333
ENSGALG00000009292		acyl-CoA thioesterase 4 [Source:NCBI gene;Acc:428872]	2.714	1.44067440671	0.00437579735962	0.188590884891	yes	up	0.86	2.48	1.18	2.89	3.69	5.59	1.50666666667	4.05666666667
ENSGALG00000047164		-	3.744	1.9046207846	0.00449114829271	0.191400212997	yes	up	0.69	0.21	0.22	1.82	0.74	1.42	0.373333333333	1.32666666667
ENSGALG00000047627		-	3.778	1.91762232263	0.00479398489318	0.198418475608	yes	up	3.57	0.46	7.4	17.39	10.35	13.2	3.81	13.6466666667
ENSGALG00000049158		-	37.747	5.2383033255	0.0050025433955	1	yes	up	0.1	0	0	2.67	0.08	0.54	0.0333333333333	1.09666666667
ENSGALG00000008732	CTAGE1	cutaneous T-cell lymphoma-associated antigen 1 [Source:NCBI gene;Acc:395484]	20.297	4.34320822521	0.00506179882605	1	yes	up	0.42	0.3	0	6.4	0.69	7.42	0.24	4.83666666667
ENSGALG00000026698	FEV	FEV, ETS transcription factor [Source:NCBI gene;Acc:100857480]	0.472	-1.08267081913	0.00560673484817	0.216630220633	yes	down	10.34	13.74	11.78	2.98	8.64	5.12	11.9533333333	5.58
ENSGALG00000012142	KCNA4	potassium voltage-gated channel subfamily A member 4 [Source:NCBI gene;Acc:395721]	2.927	1.54924451936	0.00573725908008	0.216838197126	yes	up	1.32	0.72	0.87	4.82	1.95	1.25	0.97	2.67333333333
ENSGALG00000013869	IL20RA	interleukin 20 receptor subunit alpha [Source:NCBI gene;Acc:421686]	0.312	-1.67941276392	0.00592055589686	0.221434957788	yes	down	2.44	1.97	5.55	0.35	1.15	1.5	3.32	1
ENSGALG00000006053	SLC2A11	solute carrier family 2 member 11 [Source:NCBI gene;Acc:427704]	2.487	1.314526332	0.00607940578956	0.221732389684	yes	up	2.44	1.18	0.78	2.1	3.5	5.62	1.46666666667	3.74
ENSGALG00000005599		UDP glycosyltransferase 8-like [Source:NCBI gene;Acc:428949]	0.433	-1.20736736948	0.00608147120227	0.221732389684	yes	down	5.6	3.25	7.65	1.36	1.94	3.76	5.5	2.35333333333
ENSGALG00000020895		formin-like protein 16-like [Source:NCBI gene;Acc:419333]	2.547	1.34858353978	0.00608327357883	0.221732389684	yes	up	0.98	0.89	0.64	2.37	2.5	1.29	0.836666666667	2.05333333333
ENSGALG00000047440		-	0.115	-3.12029160598	0.00609833546339	0.221732389684	yes	down	4.26	89.8	10.33	2	5.71	4.82	34.7966666667	4.17666666667
ENSGALG00000045350		KIAA1210 [Source:NCBI gene;Acc:422374]	2.072	1.05131537597	0.0061526098399	0.223140864951	yes	up	1.82	1.64	0.88	3.2	3.62	2	1.44666666667	2.94
ENSGALG00000049312		-	0.016	-5.98215063768	0.00616973438388	0.223198300306	yes	down	0.75	76.03	40.58	0	0	2.01	39.12	0.67
ENSGALG00000053457	PCDHGC5	protocadherin gamma subfamily C, 5 [Source:HGNC Symbol;Acc:HGNC:8718]	0.016	-5.93392051672	0.00621184107746	1	yes	down	0	0.66	0.43	0	0	0	0.363333333333	0
ENSGALG00000047150		-	0.027	-5.23269452445	0.00625153777055	1	yes	down	0.25	0.46	0.78	0	0	0	0.496666666667	0
ENSGALG00000016364	ALKAL2	family with sequence similarity 150 member B [Source:NCBI gene;Acc:421910]	0.454	-1.13992914744	0.00632610448727	0.225656133698	yes	down	4	5.46	8.68	1.79	3.22	3.06	6.04666666667	2.69
ENSGALG00000047039		-	3.649	1.86762579658	0.00645403223041	0.22704820774	yes	up	1.05	0.89	1.06	1.66	2.06	2.7	1	2.14
ENSGALG00000039536	C2H8ORF22	chromosome 2 open reading frame, human C8orf22 [Source:NCBI gene;Acc:425711]	3.129	1.64551953847	0.00699413967468	0.23564415777	yes	up	3.6	2.92	0.76	4.29	11.93	6.46	2.42666666667	7.56
ENSGALG00000015691	SMC2	structural maintenance of chromosomes 2 [Source:NCBI gene;Acc:396156]	2.252	1.17137196008	0.0070170606841	0.23564415777	yes	up	1.08	1.11	0.9	1.01	3.06	2.87	1.03	2.31333333333
ENSGALG00000017046	POSTN	periostin [Source:NCBI gene;Acc:395429]	2.939	1.55521347334	0.00735571204753	0.23955269031	yes	up	0.52	2.46	0.45	2.72	3.94	3.22	1.14333333333	3.29333333333
ENSGALG00000011783	HIST1H111R	Gallus gallus histone cluster 1, H1.11L (similar to human histone cluster 1, class H1 genes) (HIST1H111L), mRNA. [Source:RefSeq mRNA;Acc:NM_001040643]	3.493	1.8042824049	0.00745049190094	0.240999920453	yes	up	2.13	2.11	1.63	11.25	5.17	3.2	1.95666666667	6.54
ENSGALG00000035244		histone cluster 2 H3 family member d [Source:NCBI gene;Acc:770022]	2.577	1.36558004262	0.00764544818584	0.246197145392	yes	up	3.51	2.13	0.96	5.78	5.24	5.55	2.2	5.52333333333
ENSGALG00000027207	PERP2	PERP2, TP53 apoptosis effector [Source:NCBI gene;Acc:421682]	2.111	1.07793524625	0.00780468560223	0.247667848736	yes	up	6.03	5.39	2.11	8.71	8.1	11.45	4.51	9.42
ENSGALG00000025557	RNase_MRP	RNase MRP [Source:RFAM;Acc:RF00030]	0.205	-2.28891419262	0.00782431794305	0.247667848736	yes	down	56.36	35.21	14.56	9.29	8.12	5.29	35.3766666667	7.56666666667
ENSGALG00000027192	NTS	neurotensin [Source:NCBI gene;Acc:417883]	0.265	-1.91681466479	0.00782659174309	0.247667848736	yes	down	4.95	1.59	1.62	0.71	0.73	0.65	2.72	0.696666666667
ENSGALG00000012873	SERPINB5	serpin family B member 5 [Source:NCBI gene;Acc:420900]	0.414	-1.27201768608	0.0081138504242	0.250604558693	yes	down	2.97	6.75	14.41	3.28	3.03	3.3	8.04333333333	3.20333333333
ENSGALG00000039032	FJX1	four jointed box 1 [Source:NCBI gene;Acc:100858635]	0.484	-1.04746510855	0.00864378742406	0.258091631984	yes	down	7.13	10.27	5.65	2.97	4.64	3.41	7.68333333333	3.67333333333
ENSGALG00000043964	SPINK4	serine peptidase inhibitor, Kazal type 4 [Source:NCBI gene;Acc:768734]	10.957	3.45383961576	0.00929184824836	0.270509793127	yes	up	0.76	0	0.97	13.68	2.19	1.69	0.576666666667	5.85333333333
ENSGALG00000008584	NUSAP1	nucleolar and spindle associated protein 1 [Source:NCBI gene;Acc:423213]	2.399	1.26271699188	0.00929754283889	0.270509793127	yes	up	1.29	0.99	0.63	1.4	3.42	2.05	0.97	2.29
ENSGALG00000012197	ACMSD	aminocarboxymuconate semialdehyde decarboxylase [Source:NCBI gene;Acc:424288]	3.025	1.59675867087	0.00954133402921	0.272430694488	yes	up	0.14	0.56	0.47	0.75	1.16	0.51	0.39	0.806666666667
ENSGALG00000014280	AICDA	activation induced cytidine deaminase [Source:NCBI gene;Acc:418257]	3.640	1.86384730242	0.00972963913581	0.273569915203	yes	up	0.59	1.03	0.34	4.45	1.31	1	0.653333333333	2.25333333333
ENSGALG00000023142	PTGER3	prostaglandin E receptor 3 [Source:NCBI gene;Acc:429116]	2.019	1.01379644391	0.00978633598773	0.274514370031	yes	up	19.25	30.75	19	41.76	71.34	22.62	23	45.24
ENSGALG00000053121		chemokine ah221 [Source:NCBI gene;Acc:417536]	0.202	-2.30550704562	0.0100265904979	0.27746029428	yes	down	2.19	9.43	7.45	2.34	1.04	0.51	6.35666666667	1.29666666667
ENSGALG00000047043		dynein axonemal heavy chain 17 [Source:NCBI gene;Acc:768861]	0.447	-1.16030330684	0.0103875293095	0.28470552661	yes	down	1.04	1.83	1.68	0.32	0.69	1.04	1.51666666667	0.683333333333
ENSGALG00000042491		histone cluster 1, H4d [Source:NCBI gene;Acc:427884]	2.259	1.17592544228	0.0105536300542	0.2854448867	yes	up	29.02	29.14	32.01	109	61.14	30	30.0566666667	66.7133333333
ENSGALG00000013293	GLDN	gliomedin [Source:NCBI gene;Acc:427523]	6.895	2.7856526035	0.0117051898211	0.301813170934	yes	up	0.44	0.2	0.1	2.37	1.31	0.1	0.246666666667	1.26
ENSGALG00000017184	MMP7	matrix metallopeptidase 7 [Source:NCBI gene;Acc:418983]	0.035	-4.82175545926	0.0120300944254	1	yes	down	2.18	0.36	0.09	0	0	0.09	0.876666666667	0.03
ENSGALG00000048793		-	5.520	2.46458137537	0.0122956018193	0.30837167378	yes	up	0.1	0.15	0.13	0.22	1.09	0.81	0.126666666667	0.706666666667
ENSGALG00000053408		-	13.587	3.76415994192	0.0124930132563	1	yes	up	0	0.13	0.08	0.16	0.51	2.35	0.07	1.00666666667
ENSGALG00000037336	PRTG	protogenin [Source:NCBI gene;Acc:415407]	3.736	1.90150348409	0.0126459614508	0.311296858045	yes	up	1.47	2.03	0.64	7.52	5.45	1.78	1.38	4.91666666667
ENSGALG00000048448		PDZ domain containing 7 [Source:NCBI gene;Acc:428974]	2.268	1.18110795517	0.0128806807307	0.313833008763	yes	up	2.26	2.56	2.02	3.01	9.13	2.66	2.28	4.93333333333
ENSGALG00000053468	ANKRD66	ankyrin repeat domain 66 [Source:NCBI gene;Acc:101750448]	0.362	-1.46631265541	0.0131407071871	0.317187960709	yes	down	7.23	3.54	6.76	1.52	2.24	0.87	5.84333333333	1.54333333333
ENSGALG00000020322		acidic repeat containing [Source:NCBI gene;Acc:422202]	50.705	5.66406130074	0.0132028052779	1	yes	up	0	0	0	0.32	0	0.55	0	0.29
ENSGALG00000009041		ankyrin repeat domain 9-like [Source:NCBI gene;Acc:421298]	0.235	-2.08952716122	0.013328234809	0.318439028452	yes	down	1.01	1.11	5.2	0.64	0.83	0.15	2.44	0.54
ENSGALG00000014933	HEXB	hexosaminidase subunit beta [Source:NCBI gene;Acc:427204]	2.994	1.58217917323	0.0133341905251	0.318439028452	yes	up	31.96	35.38	24.69	137.09	93.23	31.77	30.6766666667	87.3633333333
ENSGALG00000020392	PRIMA1	proline rich membrane anchor 1 [Source:NCBI gene;Acc:772317]	0.271	-1.88404265253	0.0133344404494	0.318439028452	yes	down	13.1	9.99	12.29	0.4	4.33	5.06	11.7933333333	3.26333333333
ENSGALG00000007466	EDNRB2	endothelin receptor B subtype 2 [Source:NCBI gene;Acc:373909]	0.308	-1.69879484859	0.0133477437076	0.318439028452	yes	down	5.83	62.66	59.01	0.48	17.81	0.63	42.5	6.30666666667
ENSGALG00000020827	ATP13A4	ATPase 13A4 [Source:NCBI gene;Acc:424901]	2.589	1.37243004276	0.0134552335086	0.319940502732	yes	up	0.24	0.39	0.26	0.83	0.96	0.45	0.296666666667	0.746666666667
ENSGALG00000027002		transcription factor HES-5-like [Source:NCBI gene;Acc:107057363]	0.281	-1.83390959976	0.0134780998962	0.319954497041	yes	down	1.4	1.99	1.62	0.21	0.83	0.34	1.67	0.46
ENSGALG00000017040		complement C4A (Rodgers blood group) [Source:NCBI gene;Acc:418892]	0.438	-1.19189252237	0.0137114221928	0.322091872662	yes	down	2.52	1.52	4	1.64	1.13	0.55	2.68	1.10666666667
ENSGALG00000045045		GDP-D-glucose phosphorylase 1 [Source:NCBI gene;Acc:100858151]	49.924	5.64166002965	0.0138405565893	1	yes	up	0	0	0	0.85	0.58	0	0	0.476666666667
ENSGALG00000039741	TNFRSF8	TNF receptor superfamily member 8 [Source:NCBI gene;Acc:395090]	0.464	-1.10688889216	0.0138540092891	0.322091872662	yes	down	1.91	2.44	3.35	0.81	1.21	1.49	2.56666666667	1.17
ENSGALG00000004441		cleavage and polyadenylation specific factor 4 like [Source:NCBI gene;Acc:771558]	4.982	2.31667138114	0.0139667413666	0.323011818853	yes	up	3.25	2.75	0	17.39	6.56	5.49	2	9.81333333333
ENSGALG00000051325		histone cluster 1 H3 family member a [Source:NCBI gene;Acc:768333]	2.593	1.37451501973	0.0149253936633	0.334628836713	yes	up	1.61	0.53	0.66	1.8	3.21	2.05	0.933333333333	2.35333333333
ENSGALG00000001343	LAMB3	laminin subunit beta 3 [Source:NCBI gene;Acc:428268]	4.042	2.01511384977	0.0152697917372	0.337911785716	yes	up	0.1	0.66	0.07	0.84	1.68	0.87	0.276666666667	1.13
ENSGALG00000053986		-	0.424	-1.23912485947	0.0153142439389	0.337953198056	yes	down	2.47	1.93	3.52	0.52	1.3	1.12	2.64	0.98
ENSGALG00000014117	AVP	arginine vasopressin [Source:NCBI gene;Acc:396101]	0.173	-2.53477150777	0.0154767437466	0.337953198056	yes	down	3.02	3.7	2.39	0	0.57	1.03	3.03666666667	0.533333333333
ENSGALG00000049511	AMIGO3	adhesion molecule with Ig like domain 3 [Source:NCBI gene;Acc:112533340]	6.414	2.68117905726	0.0155294999884	0.337953198056	yes	up	10.05	9.9	1.46	39.68	88.02	9.41	7.13666666667	45.7033333333
ENSGALG00000011565	TDRD9	tudor domain containing 9 [Source:HGNC Symbol;Acc:HGNC:20122]	0.206	-2.28138060669	0.0157190960364	0.339435458454	yes	down	0.82	1.06	0.17	0.14	0.13	0.15	0.683333333333	0.14
ENSGALG00000049592		-	2.284	1.19125316035	0.0157385776137	0.339435458454	yes	up	0.48	0.68	0.73	0.81	1.19	2.38	0.63	1.46
ENSGALG00000010752	CDCP2	CUB domain containing protein 2 [Source:NCBI gene;Acc:424658]	0.479	-1.06277983313	0.0160793762611	0.343138189988	yes	down	6.73	4.36	7.62	1.43	3.32	3.85	6.23666666667	2.86666666667
ENSGALG00000017274	CD9	CD9 molecule [Source:NCBI gene;Acc:395527]	0.448	-1.15850957289	0.0161709449793	0.343845519473	yes	down	4.95	2.49	2.06	0.98	1.67	1.54	3.16666666667	1.39666666667
ENSGALG00000048574		-	0.081	-3.62589903885	0.0169580186602	1	yes	down	0.75	0.18	1.19	0	0.19	0	0.706666666667	0.0633333333333
ENSGALG00000023435	GATM	glycine amidinotransferase [Source:NCBI gene;Acc:395504]	0.268	-1.90084275234	0.0171542949712	0.355663827833	yes	down	1.79	1.93	2.85	1.28	0.19	0.17	2.19	0.546666666667
ENSGALG00000016222	NDP	NDP, norrin cystine knot growth factor [Source:NCBI gene;Acc:418560]	2.661	1.412153319	0.0175204975324	0.357932934254	yes	up	0.67	1.02	0.49	1.83	1.54	2.77	0.726666666667	2.04666666667
ENSGALG00000049372		-	0.020	-5.62244646151	0.0175472312417	1	yes	down	0	0.33	2.37	0	0	0	0.9	0
ENSGALG00000028759	LYPD6B	LY6/PLAUR domain containing 6B [Source:NCBI gene;Acc:424310]	2.591	1.37326243023	0.0175535314708	0.357932934254	yes	up	2.92	3.28	1.55	2.32	12.36	4.77	2.58333333333	6.48333333333
ENSGALG00000025958	U3	Small nucleolar RNA U3 [Source:RFAM;Acc:RF00012]	0.395	-1.3399841952	0.0181086848274	0.365790339649	yes	down	809.41	506.5	210.32	146.41	318.9	163.59	508.743333333	209.633333333
ENSGALG00000052931	FOXL3	forkhead box protein L1-like [Source:NCBI gene;Acc:427656]	4.465	2.15867999549	0.0182836705068	0.367773215432	yes	up	0.45	0.33	0	0.75	0.89	1.82	0.26	1.15333333333
ENSGALG00000050965		-	2.296	1.19939770334	0.0188564500931	0.375091878445	yes	up	0.88	1.36	0.59	1.17	2.85	2.49	0.943333333333	2.17
ENSGALG00000010139	SSTR1	somatostatin receptor 1 [Source:NCBI gene;Acc:771648]	2.027	1.01918039373	0.0189128751427	0.37528963989	yes	up	3.73	5.07	3.52	3.81	10.18	11.02	4.10666666667	8.33666666667
ENSGALG00000051574		-	4.675	2.22482699235	0.0189672477487	0.37528963989	yes	up	0	0.24	0.48	1.16	1.1	1.04	0.24	1.1
ENSGALG00000020923	GNRHR	gonadotropin-releasing hormone receptor [Source:NCBI gene;Acc:427517]	2.562	1.35720886599	0.0191471304246	0.377735009832	yes	up	47.78	31.25	30.47	135.46	90.47	39.76	36.5	88.5633333333
ENSGALG00000006819	AGBL1	ATP/GTP binding protein like 1 [Source:NCBI gene;Acc:427507]	0.500	-1.00121445998	0.0192545204259	0.378812907339	yes	down	3.19	1.47	3.32	0.99	1.41	1.41	2.66	1.27
ENSGALG00000037744	CACNA1S	calcium voltage-gated channel subunit alpha1 S [Source:NCBI gene;Acc:395985]	0.442	-1.17855473331	0.0193600480366	0.379848374183	yes	down	0.38	0.4	0.42	0.21	0.14	0.16	0.4	0.17
ENSGALG00000001392	MMP23B	matrix metallopeptidase 23A (pseudogene) [Source:NCBI gene;Acc:419407]	2.238	1.1622554541	0.0194568886789	0.380344121163	yes	up	0.99	0.57	0.65	1.54	1.46	1.17	0.736666666667	1.39
ENSGALG00000006469	ATP12A	ATPase H+/K+ transporting non-gastric alpha2 subunit [Source:NCBI gene;Acc:419743]	0.449	-1.15584181019	0.0195108938235	0.380344121163	yes	down	2.94	2.28	1.04	0.9	0.58	1.3	2.08666666667	0.926666666667
ENSGALG00000037864	MYH1A	myosin, heavy chain 1A, skeletal muscle (similar to human myosin, heavy chain 1, skeletal muscle, adult) [Source:NCBI gene;Acc:417309]	0.186	-2.42887947855	0.0198362708343	0.384984488814	yes	down	0.14	0.25	0.28	0.05	0	0.06	0.223333333333	0.0366666666667
ENSGALG00000005923	NPY4R	neuropeptide Y receptor Y4 [Source:NCBI gene;Acc:428955]	2.856	1.51397846548	0.0200799888504	0.386679700975	yes	up	1.43	0.48	1.03	0.67	2.23	4.63	0.98	2.51
ENSGALG00000010145	MDGA1	MAM domain containing glycosylphosphatidylinositol anchor 1 [Source:NCBI gene;Acc:421431]	2.513	1.32942547743	0.0201659306524	0.386679700975	yes	up	0.19	0.44	0.55	1.11	1.12	0.62	0.393333333333	0.95
ENSGALG00000049230		-	0.076	-3.7217554879	0.0206796344343	1	yes	down	0.54	0.2	0.39	0.1	0	0	0.376666666667	0.0333333333333
ENSGALG00000048390		-	0.209	-2.25996147322	0.0209976869537	0.395240865046	yes	down	18.68	136.62	36.62	1.99	15.74	26.35	63.9733333333	14.6933333333
ENSGALG00000025772	ELOVL3	ELOVL fatty acid elongase 3 [Source:NCBI gene;Acc:770955]	0.443	-1.17541282809	0.0211271445213	0.396637973353	yes	down	5.73	2.94	3.08	2.01	0.89	2.19	3.91666666667	1.69666666667
ENSGALG00000026361		-	5.004	2.32304646192	0.0212867222092	0.398072792146	yes	up	0.07	0.1	0.12	0.87	0.28	0.21	0.0966666666667	0.453333333333
ENSGALG00000052601		-	0.391	-1.35506864811	0.0213615719033	0.39831205929	yes	down	4.01	2.98	2.51	1.69	0.77	1.16	3.16666666667	1.20666666667
ENSGALG00000047648		-	0.304	-1.71561619967	0.021604721246	0.398607942428	yes	down	0.71	1.06	0.78	0.24	0.23	0.25	0.85	0.24
ENSGALG00000048976		-	2.647	1.40448628439	0.0216206368995	0.398607942428	yes	up	0.81	5.01	1.89	10.83	4.38	4.27	2.57	6.49333333333
ENSGALG00000017044	TRPC4	transient receptor potential cation channel subfamily C member 4 [Source:NCBI gene;Acc:418895]	0.244	-2.03730973046	0.0222232751343	0.404525573484	yes	down	0.27	0.4	0.77	0.02	0.15	0.17	0.48	0.113333333333
ENSGALG00000028016		eye-globin [Source:NCBI gene;Acc:417972]	2.632	1.39596110623	0.0225476866499	0.408876105638	yes	up	2.16	0.23	1.4	2.48	4.28	2.9	1.26333333333	3.22
ENSGALG00000051071		-	0.164	-2.61095817415	0.022875202865	0.411375561379	yes	down	6.82	0.24	14.53	0.72	1.32	1.01	7.19666666667	1.01666666667
ENSGALG00000054376		-	0.385	-1.37547723465	0.0230386102555	0.412055442702	yes	down	4.93	3.4	1.84	0.89	2.14	0.65	3.39	1.22666666667
ENSGALG00000006379	SHH	sonic hedgehog [Source:NCBI gene;Acc:395615]	3.608	1.85129984781	0.0231009102922	0.41265041806	yes	up	35.19	18.99	6.93	44.36	144.13	46.38	20.37	78.29
ENSGALG00000050576		-	0.376	-1.41299004372	0.0233852429821	0.414640567541	yes	down	2.57	1.23	5.03	0.91	1.01	1.28	2.94333333333	1.06666666667
ENSGALG00000010762	OPN3	opsin 3 [Source:NCBI gene;Acc:428582]	2.453	1.29466158905	0.0234290400671	0.414904899437	yes	up	2.43	1.98	0.77	3.1	6.98	2.2	1.72666666667	4.09333333333
ENSGALG00000050750	NRN1L	neuritin 1 like [Source:NCBI gene;Acc:100858970]	0.302	-1.72744538029	0.0240071835933	0.419964885221	yes	down	2.61	2.03	4.64	0.99	0.92	0.82	3.09333333333	0.91
ENSGALG00000006479	CCM2L	CCM2 like scaffolding protein [Source:NCBI gene;Acc:419279]	2.135	1.09415667318	0.0241688139635	0.421253041436	yes	up	1.05	1.45	0.75	2.12	2.49	2.24	1.08333333333	2.28333333333
ENSGALG00000048001		-	0.323	-1.62898218207	0.0246331392469	0.425729417406	yes	down	2.55	1.4	1.17	0.28	0.52	0.85	1.70666666667	0.55
ENSGALG00000031859	NKX3-2	NK3 homeobox 2 [Source:NCBI gene;Acc:373932]	9.583	3.26053482038	0.0247350941678	1	yes	up	0.16	0.23	0	0.84	2.35	0.56	0.13	1.25
ENSGALG00000011551	JCHAIN	joining chain of multimeric IgA and IgM [Source:NCBI gene;Acc:374117]	0.259	-1.94811146309	0.0247528024309	0.426770406377	yes	down	27.78	148.98	37.8	9.23	31.17	14.88	71.52	18.4266666667
ENSGALG00000004394		poly(rC) binding protein 3 [Source:NCBI gene;Acc:100858906]	2.018	1.0132283646	0.0249275266317	0.427879823583	yes	up	6.51	11.39	5.77	10.5	28.83	9.82	7.89	16.3833333333
ENSGALG00000001314	PTGS1	prostaglandin-endoperoxide synthase 1 (prostaglandin G/H synthase and cyclooxygenase) [Source:NCBI gene;Acc:427752]	2.433	1.28268622419	0.0250839679733	0.427879823583	yes	up	1.84	7.58	2.61	16.09	6.55	5.25	4.01	9.29666666667
ENSGALG00000008349	LMCD1	LIM and cysteine rich domains 1 [Source:NCBI gene;Acc:416113]	2.125	1.08717453513	0.0251613354108	0.427879823583	yes	up	4.29	6.26	4.76	6.64	22.25	4.37	5.10333333333	11.0866666667
ENSGALG00000000678	CITED4	Cbp/p300 interacting transactivator with Glu/Asp rich carboxy-terminal domain 4 [Source:NCBI gene;Acc:395465]	2.344	1.22882735239	0.0253200815242	0.428099607757	yes	up	52.58	72.68	42.93	134.07	193.38	60.45	56.0633333333	129.3
ENSGALG00000020151	NMU	neuromedin U [Source:NCBI gene;Acc:422748]	49.563	5.63117733037	0.0256469140026	1	yes	up	0	0	0	0.05	1.72	0	0	0.59
ENSGALG00000006454	SLC22A18	solute carrier family 22 member 18 [Source:NCBI gene;Acc:423089]	8.704	3.12166297387	0.0256551292534	1	yes	up	0	0.12	0.07	0.73	0.47	0.51	0.0633333333333	0.57
ENSGALG00000010826	PRKAA2	protein kinase AMP-activated catalytic subunit alpha 2 [Source:NCBI gene;Acc:429110]	0.378	-1.40226446278	0.0258955008392	0.432475169942	yes	down	0.72	0.51	1.41	0.22	0.27	0.49	0.88	0.326666666667
ENSGALG00000030985	MYH7B	myosin, heavy chain 7B, cardiac muscle, beta [Source:NCBI gene;Acc:395279]	0.391	-1.35470290347	0.0261150850919	0.433258426134	yes	down	3.05	2.06	2.02	0.25	0.49	2.1	2.37666666667	0.946666666667
ENSGALG00000000441	KCNA10	potassium voltage-gated channel subfamily A member 10 [Source:NCBI gene;Acc:395116]	0.408	-1.29376882264	0.0264388780751	0.435453173066	yes	down	2.97	1.81	7.21	0.83	2.37	1.44	3.99666666667	1.54666666667
ENSGALG00000044505		SH2 domain containing 2A [Source:NCBI gene;Acc:425978]	2.640	1.40046562813	0.0267529261602	0.438983741736	yes	up	1.91	1.89	0.41	2.52	5.57	2.84	1.40333333333	3.64333333333
ENSGALG00000034279		-	0.238	-2.07347600277	0.0268709926366	0.439545781602	yes	down	1.19	6.04	12.94	3.56	0.48	0.33	6.72333333333	1.45666666667
ENSGALG00000036258	PCDH8	protocadherin 8 [Source:NCBI gene;Acc:428065]	2.159	1.11033154775	0.0269955296905	0.440579315244	yes	up	0.45	0.75	1.64	1.6	2	2.37	0.946666666667	1.99
ENSGALG00000041951		-	69.402	6.11690669364	0.0275014913472	1	yes	up	0	0	0	3.39	0	0	0	1.13
ENSGALG00000015079	UPK1B	uroplakin 1B [Source:NCBI gene;Acc:418345]	2.366	1.24240644954	0.0277231555583	0.447370741717	yes	up	9.78	2.76	2.2	16.63	5.49	10.29	4.91333333333	10.8033333333
ENSGALG00000051289		-	2.127	1.08853781802	0.0280393485083	0.449481567524	yes	up	7.83	3.58	4.84	9.41	20.02	5.16	5.41666666667	11.53
ENSGALG00000005156		neurotrypsin-like [Source:NCBI gene;Acc:423740]	3.505	1.80938923851	0.0280730376041	0.449481567524	yes	up	7.33	6.99	6.87	28.95	60.23	4.84	7.06333333333	31.34
ENSGALG00000051240		-	0.341	-1.55030641227	0.0283093966037	0.451755060025	yes	down	2.93	0.65	5.48	0.66	1.05	1.15	3.02	0.953333333333
ENSGALG00000051183		-	0.211	-2.24291377807	0.0287368183483	0.453513479196	yes	down	0.5	0.52	0.76	0.2	0	0.18	0.593333333333	0.126666666667
ENSGALG00000032730	NOP56	NOP56 ribonucleoprotein [Source:NCBI gene;Acc:426574]	2.380	1.25110699884	0.0290485575628	0.456450091593	yes	up	6.72	1.05	1.18	5.41	7.93	8.56	2.98333333333	7.3
ENSGALG00000042446	ACSM5	acyl-CoA synthetase medium-chain family member 5 [Source:NCBI gene;Acc:426992]	4.724	2.23997254733	0.029261299013	1	yes	up	0.14	0.14	0.04	0.42	0.75	0.34	0.106666666667	0.503333333333
ENSGALG00000025778	SIRPA	signal-regulatory protein alpha [Source:NCBI gene;Acc:419267]	2.062	1.04400445715	0.029421572341	0.459796106596	yes	up	4.91	1.93	2.36	3.48	8.8	6.28	3.06666666667	6.18666666667
ENSGALG00000005643	LYVE1	lymphatic vessel endothelial hyaluronan receptor 1 [Source:NCBI gene;Acc:423038]	0.417	-1.26197988173	0.0299015025139	0.46314757907	yes	down	1.93	1.2	2.48	0.69	0.82	0.76	1.87	0.756666666667
ENSGALG00000015497	VGLL3	vestigial like family member 3 [Source:NCBI gene;Acc:418462]	2.059	1.0418706388	0.030181302866	0.46508999116	yes	up	1.31	1.81	1.48	3.39	3.1	2.5	1.53333333333	2.99666666667
ENSGALG00000006520	MYH11	myosin, heavy chain 11, smooth muscle [Source:NCBI gene;Acc:396211]	2.165	1.11404205526	0.0302510663842	0.465665397009	yes	up	0.81	3	0.67	3.33	3.89	2.05	1.49333333333	3.09
ENSGALG00000008980	VWA2	von Willebrand factor A domain containing 2 [Source:NCBI gene;Acc:423907]	2.899	1.53555188247	0.0303233657565	0.465779870583	yes	up	0.93	0.13	0.8	1.32	1.04	2.91	0.62	1.75666666667
ENSGALG00000051446		-	0.025	-5.34797848781	0.0312617161921	1	yes	down	4.1	0	0	0	0	0.1	1.36666666667	0.0333333333333
ENSGALG00000045940		nuclear GTPase, germinal center associated [Source:NCBI gene;Acc:422002]	2.068	1.04826085501	0.0312700543543	0.472202250834	yes	up	0.73	2.5	1.56	1.88	4.23	3.73	1.59666666667	3.28
ENSGALG00000051323		-	2.614	1.38647204909	0.0313480717733	0.472380744139	yes	up	0.88	0.7	2.88	2.06	5.92	2.37	1.48666666667	3.45
ENSGALG00000006821	TNMD	tenomodulin [Source:NCBI gene;Acc:404530]	2.095	1.06686021642	0.0315978255791	0.473124695639	yes	up	2.2	10.18	8.91	18.29	13.18	11.68	7.09666666667	14.3833333333
ENSGALG00000052849		-	0.383	-1.38595976848	0.0318085314691	0.474367136367	yes	down	1.38	1.72	2.23	0.13	1.01	0.89	1.77666666667	0.676666666667
ENSGALG00000033183	GABRQ	gamma-aminobutyric acid (GABA) A receptor, theta [Source:NCBI gene;Acc:396288]	0.341	-1.55316471183	0.0320452548032	0.476475993471	yes	down	4.55	4.15	0.88	0.58	0.6	2.14	3.19333333333	1.10666666667
ENSGALG00000042452	DPP4	dipeptidyl peptidase 4 [Source:NCBI gene;Acc:424187]	2.018	1.01326458522	0.0320742012155	0.476475993471	yes	up	5.4	2.19	1.32	5.76	7	4.81	2.97	5.85666666667
ENSGALG00000016943	OLFM4	olfactomedin 4 [Source:NCBI gene;Acc:418826]	4.566	2.19080535493	0.0323255060952	0.477458262764	yes	up	0.36	0.16	0.06	1.02	1.08	0.45	0.193333333333	0.85
ENSGALG00000007139	FAM107A	family with sequence similarity 107 member A [Source:NCBI gene;Acc:427591]	0.467	-1.09983028854	0.0324936976829	0.477732527878	yes	down	11.65	3.06	9.13	2.06	5.92	3.36	7.94666666667	3.78
ENSGALG00000050283		-	8.267	3.04737242898	0.0326880461674	1	yes	up	0	0.05	0.14	0.16	0.81	1.06	0.0633333333333	0.676666666667
ENSGALG00000009854	NEK2	NIMA related kinase 2 [Source:NCBI gene;Acc:421376]	2.319	1.21373119975	0.0327277879113	0.48004194054	yes	up	0.85	0.91	1.01	2.51	2.51	1.15	0.923333333333	2.05666666667
ENSGALG00000025810	CCNB3	cyclin B3 [Source:NCBI gene;Acc:396167]	2.011	1.00801339071	0.0331665933958	0.481150115505	yes	up	2.59	2.46	1.98	2.81	7.29	3.83	2.34333333333	4.64333333333
ENSGALG00000054797		-	5.235	2.38830572534	0.0333851233931	0.482428216987	yes	up	0.06	0.18	0.16	1.24	0.55	0.22	0.133333333333	0.67
ENSGALG00000048887		-	0.110	-3.18312023527	0.0338541185573	1	yes	down	0.06	0.02	0.14	0	0.02	0.01	0.0733333333333	0.01
ENSGALG00000003829	HPCAL4	hippocalcin like 4 [Source:NCBI gene;Acc:419676]	0.373	-1.42436240252	0.0339796197314	0.483769186764	yes	down	1.56	1.4	2.64	0.25	0.99	0.82	1.86666666667	0.686666666667
ENSGALG00000006900		ST6 (alpha-N-acetyl-neuraminyl-2,3-beta-galactosyl-1,3)-N-acetylgalactosaminide alpha-2,6-sialyltransferase 2-like [Source:NCBI gene;Acc:422075]	6.038	2.5941809991	0.0340961294673	0.483882027084	yes	up	0	0.15	0.21	0.81	0.15	1.14	0.12	0.7
ENSGALG00000006756		lipopolysaccharide binding protein [Source:NCBI gene;Acc:419293]	0.016	-5.94283024988	0.0342872974595	1	yes	down	0	2.17	0	0	0	0	0.723333333333	0
ENSGALG00000050467		-	0.435	-1.20246793247	0.0344353003945	0.485588640502	yes	down	2.77	5.19	6.1	1.77	2.22	2.41	4.68666666667	2.13333333333
ENSGALG00000041154	MNX1	motor neuron and pancreas homeobox 1 [Source:NCBI gene;Acc:395768]	3.165	1.66230416252	0.0350648228049	0.487985450701	yes	up	0.44	0.43	0.19	0.71	1.27	1.36	0.353333333333	1.11333333333
ENSGALG00000049716		-	0.243	-2.0426505093	0.0351189821662	0.488266042469	yes	down	2.22	12.62	12.19	1.32	4.85	0.22	9.01	2.13
ENSGALG00000010001	EGLN3	egl-9 family hypoxia inducible factor 3 [Source:NCBI gene;Acc:423316]	2.462	1.2995623864	0.0352479924691	0.489512993548	yes	up	1.05	1	0.73	2.31	2.59	1.76	0.926666666667	2.22
ENSGALG00000050660		-	35.419	5.1464618314	0.0363348636813	1	yes	up	0	0	0	0	0.67	0.5	0	0.39
ENSGALG00000016154	ARC	activity regulated cytoskeleton associated protein [Source:NCBI gene;Acc:395075]	0.273	-1.87556196551	0.0364596830345	0.495324924172	yes	down	3.88	0.77	1.19	0.14	0.66	0.79	1.94666666667	0.53
ENSGALG00000042454	DCDC2	doublecortin domain containing 2 [Source:NCBI gene;Acc:420821]	3.551	1.82824819719	0.0374170418667	0.501758688412	yes	up	9.49	10.94	0.89	14.82	22.01	28.44	7.10666666667	21.7566666667
ENSGALG00000014801	NDC80	NDC80, kinetochore complex component [Source:NCBI gene;Acc:395134]	2.320	1.21411370475	0.0375217226038	0.50260389766	yes	up	0.29	0.29	0.44	0.33	0.95	1.04	0.34	0.773333333333
ENSGALG00000031281		-	0.104	-3.27100852203	0.0376956475156	0.50260389766	yes	down	2.64	0.27	0.14	0.31	0	0	1.01666666667	0.103333333333
ENSGALG00000013956	MYB	MYB proto-oncogene, transcription factor [Source:NCBI gene;Acc:396244]	4.835	2.27351321573	0.0377250384123	0.50260389766	yes	up	0.05	0.15	0.04	0.09	0.85	0.23	0.08	0.39
ENSGALG00000049206	U2	U2 spliceosomal RNA [Source:RFAM;Acc:RF00004]	0.446	-1.16366882172	0.0378100601858	0.503269772372	yes	down	935.26	268.26	457.74	185.74	346.23	240.14	553.753333333	257.37
ENSGALG00000003690	KRT14	keratin 14 [Source:NCBI gene;Acc:408039]	2.230	1.15693690441	0.0380184247486	0.504305634539	yes	up	6.15	3.41	5.11	2.55	11.3	19.11	4.89	10.9866666667
ENSGALG00000035594	MYH7	myosin, heavy chain 7, cardiac muscle, beta [Source:NCBI gene;Acc:395350]	0.307	-1.70321610662	0.0383064882873	0.505195394658	yes	down	0.56	0.35	1.31	0.15	0.04	0.48	0.74	0.223333333333
ENSGALG00000005752	ABCA4	ATP binding cassette subfamily A member 4 [Source:NCBI gene;Acc:424490]	2.758	1.46379067175	0.0395308043124	0.514461263075	yes	up	0.38	0.17	0.61	1.93	0.21	0.96	0.386666666667	1.03333333333
ENSGALG00000017148	CENPJ	centromere protein J [Source:NCBI gene;Acc:418960]	2.158	1.10964720044	0.0398028425285	0.514461263075	yes	up	0.26	0.27	0.28	0.37	0.65	0.68	0.27	0.566666666667
ENSGALG00000026452	CAVIN4	muscle related coiled-coil protein [Source:NCBI gene;Acc:420986]	0.320	-1.6438220726	0.0405291370163	0.519269512542	yes	down	0.38	2.95	1.25	0.78	0.37	0.26	1.52666666667	0.47
ENSGALG00000027064	HIST1H3H	histone cluster 1 H3 family member h [Source:NCBI gene;Acc:100858681]	2.472	1.30544564751	0.0416553990665	0.527736796252	yes	up	3.82	3.84	4.46	14.12	12.36	2.46	4.04	9.64666666667
ENSGALG00000031255	FGF1	fibroblast growth factor 1 [Source:NCBI gene;Acc:396094]	2.669	1.41615140937	0.041949427061	0.529556599794	yes	up	14.11	20.33	13.47	19	85.91	22	15.97	42.3033333333
ENSGALG00000012418	KYNU	kynureninase [Source:NCBI gene;Acc:424302]	0.295	-1.76204992366	0.042018426648	0.529556599794	yes	down	0.41	0.58	0.52	0.09	0.42	0.04	0.503333333333	0.183333333333
ENSGALG00000028664	CKS1B	CDC28 protein kinase regulatory subunit 1B [Source:NCBI gene;Acc:100134845]	5.660	2.50072744363	0.0426554817219	0.532443385454	yes	up	3.51	1.35	0	1.42	22.12	3.64	1.62	9.06
ENSGALG00000016937	DIAPH3	diaphanous related formin 3 [Source:NCBI gene;Acc:418824]	3.018	1.59344074072	0.0429689100064	0.534302584859	yes	up	0.16	0.11	0.22	0.24	0.52	0.69	0.163333333333	0.483333333333
ENSGALG00000053278	SUCNR1	succinate receptor 1 [Source:NCBI gene;Acc:771768]	3.853	1.9461220582	0.043461774323	0.538709786864	yes	up	0.32	0.17	0.27	0.35	1.56	0.98	0.253333333333	0.963333333333
ENSGALG00000002645	PIWIL1	piwi like RNA-mediated gene silencing 1 [Source:NCBI gene;Acc:416804]	0.430	-1.21909855844	0.0439335797457	0.539949202698	yes	down	1.01	0.96	0.74	0.52	0.28	0.33	0.903333333333	0.376666666667
ENSGALG00000029695		-	0.399	-1.32453357322	0.0444133060758	0.542401277092	yes	down	2.72	2.67	6.78	1.63	1.06	2.11	4.05666666667	1.6
ENSGALG00000044662		leukocyte immunoglobulin-like receptor subfamily A member 2 [Source:NCBI gene;Acc:107049909]	0.040	-4.63349608417	0.0445468996717	1	yes	down	0.05	1.13	0	0.05	0	0	0.393333333333	0.0166666666667
ENSGALG00000015347	ZPLD1	zona pellucida like domain containing 1 [Source:NCBI gene;Acc:418405]	22.847	4.5139126253	0.0446750154352	1	yes	up	0	0	0	0.34	0.11	0.23	0	0.226666666667
ENSGALG00000000653	CNTN2	contactin 2 [Source:NCBI gene;Acc:419825]	0.268	-1.89722724025	0.0447123420058	0.543798117588	yes	down	1.61	0.12	0.53	0.06	0.25	0.29	0.753333333333	0.2
ENSGALG00000047686		-	2.106	1.07461748301	0.0454989483859	0.549203098655	yes	up	8.5	1.8	3.55	11.87	10.2	5.14	4.61666666667	9.07
ENSGALG00000005985	GDF10	growth differentiation factor 10 [Source:HGNC Symbol;Acc:HGNC:4215]	10.559	3.40033859481	0.0457879102145	1	yes	up	0.15	0.11	0	0.54	0.25	2.01	0.0866666666667	0.933333333333
ENSGALG00000044904	PCDHA4	protocadherin alpha 4 [Source:NCBI gene;Acc:497214]	0.138	-2.85928118059	0.0461160010038	0.55222085569	yes	down	0.07	1.2	0.15	0.06	0	0.13	0.473333333333	0.0633333333333
ENSGALG00000036838		peroxidasin like [Source:NCBI gene;Acc:419247]	7.663	2.93789438931	0.046168248651	0.55222085569	yes	up	0.11	0.02	0	0.58	0.29	0.02	0.0433333333333	0.296666666667
ENSGALG00000012285	BAIAP2L2	BAI1 associated protein 2 like 2 [Source:NCBI gene;Acc:418029]	0.410	-1.287409504	0.0464580656081	0.552599313352	yes	down	1.17	0.85	1.54	0.29	0.46	0.69	1.18666666667	0.48
ENSGALG00000054272		-	0.318	-1.65327701722	0.0466220396822	0.5533766396	yes	down	24.98	6.15	7.31	8.96	0.95	1.62	12.8133333333	3.84333333333
ENSGALG00000049891	GPD1	glycerol-3-phosphate dehydrogenase 1 [Source:HGNC Symbol;Acc:HGNC:4455]	2.413	1.27077387604	0.0469567987266	0.554724880125	yes	up	1.85	2.78	2.09	7.64	7.35	0.75	2.24	5.24666666667
ENSGALG00000048599		-	0.031	-4.99819252727	0.0469718679903	1	yes	down	0	1.09	0.59	0	0	0	0.56	0
ENSGALG00000003242	STAR	steroidogenic acute regulatory protein [Source:NCBI gene;Acc:395421]	3.103	1.63381002153	0.0470887751212	0.555245474787	yes	up	1.42	0.82	1.79	8.76	2.13	0.63	1.34333333333	3.84
ENSGALG00000046408	RAG2	recombination activating gene 2 [Source:NCBI gene;Acc:423165]	0.374	-1.41814790766	0.0472686570632	0.555564721163	yes	down	0.98	0.83	1.16	0.54	0.34	0.18	0.99	0.353333333333
ENSGALG00000003573	HPCA	hippocalcin [Source:NCBI gene;Acc:419668]	0.347	-1.52670378105	0.0472835649004	0.555564721163	yes	down	1.65	2.4	2.34	0.21	0.87	1.14	2.13	0.74
ENSGALG00000048220		-	0.087	-3.51631571164	0.04729098791	1	yes	down	1.48	0.72	0.21	0	0	0.22	0.803333333333	0.0733333333333
ENSGALG00000039329		-	0.060	-4.06320098555	0.0475354351268	1	yes	down	0.94	0.2	0	0	0.08	0	0.38	0.0266666666667
ENSGALG00000050504		-	2.004	1.00296588536	0.0479447091733	0.557365900016	yes	up	2.95	1.72	0.57	2.21	2.71	4.93	1.74666666667	3.28333333333
ENSGALG00000041794		-	3.260	1.70485806368	0.047946956671	0.557365900016	yes	up	0.76	0.98	1.32	1.65	2.96	1.72	1.02	2.11
ENSGALG00000011614	ANO4	anoctamin 4 [Source:NCBI gene;Acc:427878]	0.498	-1.00437138459	0.047967153072	0.557365900016	yes	down	1.32	1.09	1.02	0.46	0.53	0.7	1.14333333333	0.563333333333
ENSGALG00000047969		-	0.285	-1.81344657144	0.0482152757498	0.559282007736	yes	down	5.67	0.61	2.08	0.07	0.72	1.64	2.78666666667	0.81
ENSGALG00000039107		-	2.623	1.39101137336	0.0484054214413	0.559741274347	yes	up	0.37	0.48	1.07	1.39	2.03	1.71	0.64	1.71
ENSGALG00000032565		-	0.178	-2.49270002437	0.0487370033644	1	yes	down	1.28	0.28	0.33	0.13	0.06	0.13	0.63	0.106666666667
ENSGALG00000048771		sperm associated antigen 5 [Source:NCBI gene;Acc:771702]	52.774	5.72174301427	0.0489072326224	1	yes	up	0	0	0	0	0.54	0	0	0.18
ENSGALG00000006110	PLK1	polo like kinase 1 [Source:NCBI gene;Acc:416575]	2.380	1.25120916072	0.0493013149861	0.565094639721	yes	up	0.72	0.65	0.35	0.63	2.29	1.04	0.573333333333	1.32
ENSGALG00000048295	IRX6	iroquois homeobox 6 [Source:HGNC Symbol;Acc:HGNC:14675]	8.157	3.02804646785	0.0493720129188	1	yes	up	0.15	0.04	0	0.17	1.15	0.09	0.0633333333333	0.47
