# Supplementary material for: N-carbamylglutamate supplementation improves laying performance of layers by regulating hypothalamic-pituitary-ovarian axis
Source: Front Vet Sci. 2025 Oct 2;12:1668137. doi: 10.3389/fvets.2025.1668137 (PMC12529935; doi:10.3389/fvets.2025.1668137)
Supplement: Supplementary file 3 [file Data_Sheet_3.csv]

Gene_id	Gene name	Gene description	FC(N/C)	Log2FC(N/C)	Pvalue	Padjust	Significant	Regulate	C1O	C2O	C3O	N1O	N2O	N3O	C	N
ENSGALG00000052636		-	0.064	-3.96812091319	2.65399993145E-8	0.000545927785898	yes	down	8.62	16.55	21.23	1.63	0.28	1.24	15.4666666667	1.05
ENSGALG00000005360	CA4	carbonic anhydrase 4 [Source:NCBI gene;Acc:417647]	16.330	4.02947614545	5.84825421236E-7	0.00601492945742	yes	up	0.49	0.66	0.35	14.5	10.1	1.87	0.5	8.82333333333
ENSGALG00000014412	CSTA	cystatin A [Source:NCBI gene;Acc:418268]	35.886	5.16533216048	5.42323349882E-6	0.0371853043569	yes	up	5.76	2.29	8.78	480.38	58.34	12.14	5.61	183.62
ENSGALG00000047025		-	0.274	-1.86526926827	8.86039081561E-6	0.0455645597693	yes	down	32.96	26.55	39.69	11.18	12.01	5.12	33.0666666667	9.43666666667
ENSGALG00000016556		GTPase, very large interferon inducible pseudogene 1 [Source:NCBI gene;Acc:428660]	8.674	3.11664235923	2.72389396528E-5	0.106166632898	yes	up	1.19	1.41	0.72	1.94	13.49	17.61	1.10666666667	11.0133333333
ENSGALG00000042336		-	0.039	-4.68459020234	3.09674184437E-5	0.106166632898	yes	down	0.65	1.3	8.97	0.03	0.25	0.13	3.64	0.136666666667
ENSGALG00000040787	FAM193B	family with sequence similarity 193 member B [Source:NCBI gene;Acc:416216]	0.010	-6.70255699975	3.84204716044E-5	0.112901300129	yes	down	0.59	0.62	0.32	0	0	0	0.51	0
ENSGALG00000010269	KCNAB1	potassium voltage-gated channel subfamily A member regulatory beta subunit 1 [Source:NCBI gene;Acc:395730]	0.090	-3.47786547347	5.92626955417E-5	0.152379205912	yes	down	53.98	85.31	7.61	7.84	4.05	3.6	48.9666666667	5.16333333333
ENSGALG00000001946	RSPO1	R-spondin 1 [Source:NCBI gene;Acc:419613]	2.878	1.52500084449	0.000102330516841	0.233882081268	yes	up	5.7	1.75	4.74	12.33	13.1	11.12	4.06333333333	12.1833333333
ENSGALG00000029020	PLPP4	phospholipid phosphatase 4 [Source:HGNC Symbol;Acc:HGNC:23531]	2.211	1.14461021945	0.000186308049047	0.317754045578	yes	up	3.4	2.41	2.91	7.87	6.65	5.61	2.90666666667	6.71
ENSGALG00000052371		uncharacterized LOC107050833 [Source:NCBI gene;Acc:107050833]	6.973	2.80185141524	0.000187637925828	0.317754045578	yes	up	7.76	3.3	9.83	82.47	10.57	46.49	6.96333333333	46.51
ENSGALG00000053387		-	70.539	6.14034681645	0.000200816849417	0.317754045578	yes	up	0	0	0	0.45	0.89	0.78	0	0.706666666667
ENSGALG00000048022		-	0.468	-1.09619574599	0.00022929036213	0.326642792741	yes	down	18.65	11.23	16.14	6.62	6.83	9.01	15.34	7.48666666667
ENSGALG00000005209	AQP1	aquaporin 1 [Source:NCBI gene;Acc:420384]	3.110	1.63686831136	0.000238193577594	0.326642792741	yes	up	37.85	19.48	46.88	146.67	115.47	61.1	34.7366666667	107.746666667
ENSGALG00000053189		-	2.154	1.10699521022	0.000338996048304	0.4358217946	yes	up	10.93	8.01	15.16	24.53	31.56	18.99	11.3666666667	25.0266666667
ENSGALG00000050447		-	0.010	-6.57978693789	0.000379169922433	0.437762269397	yes	down	4.29	0.06	3.08	0	0.07	0	2.47666666667	0.0233333333333
ENSGALG00000049598		-	84.582	6.40227683598	0.0004006530092	0.437762269397	yes	up	0	0	0	0.45	1.78	2.66	0	1.63
ENSGALG00000001559	ZP3	zona pellucida sperm-binding protein 3 [Source:NCBI gene;Acc:378906]	11.967	3.58094115939	0.000404350175914	0.437762269397	yes	up	158.04	9.32	40.44	283.55	2655.95	164.98	69.2666666667	1034.82666667
ENSGALG00000003193	CRABP-I	cellular retinoic acid binding protein 1 [Source:NCBI gene;Acc:374211]	0.103	-3.28124432513	0.000439784316986	0.45231817002	yes	down	13.04	193.79	16.14	6.2	10.77	10.72	74.3233333333	9.23
ENSGALG00000031651		-	6.489	2.69799277438	0.000484139699127	0.463045446636	yes	up	1.06	0.76	1.16	2.25	9.07	8.98	0.993333333333	6.76666666667
ENSGALG00000008456	CACNA1B	calcium voltage-gated channel subunit alpha1 B [Source:NCBI gene;Acc:374169]	0.280	-1.83833113018	0.000495235771803	0.463045446636	yes	down	18.06	14.08	17.98	6.52	13.25	11.74	16.7066666667	10.5033333333
ENSGALG00000031866		protein NDNF-like [Source:NCBI gene;Acc:423605]	3.737	1.90190135938	0.000579920238539	0.518650404641	yes	up	0.42	0.55	0.91	2.66	3.13	1.46	0.626666666667	2.41666666667
ENSGALG00000051673		-	11.035	3.46397842141	0.00063884608639	0.535066376836	yes	up	0.35	0	0.43	1.25	4.79	2.46	0.26	2.83333333333
ENSGALG00000006575	VIPR2	vasoactive intestinal peptide receptor 2 [Source:NCBI gene;Acc:420453]	2.854	1.51302113583	0.000650299437088	0.535066376836	yes	up	10.8	9	7.18	34.19	23.32	19.68	8.99333333333	25.73
ENSGALG00000053013		-	0.324	-1.62746662998	0.000688312962773	0.543735126496	yes	down	3.76	5.51	4.07	1.23	2.36	1.48	4.44666666667	1.69
ENSGALG00000040959	GRP	gastrin releasing peptide [Source:NCBI gene;Acc:425213]	2.019	1.01329489007	0.000724687185017	0.543735126496	yes	up	79.58	43.3	95.46	111.66	195.61	147.98	72.78	151.75
ENSGALG00000013409		-	3.063	1.61512853043	0.000751947405829	0.543735126496	yes	up	2.79	4.23	2.89	15.04	15.26	10.27	3.30333333333	13.5233333333
ENSGALG00000016570		L-gulonolactone oxidase-like [Source:NCBI gene;Acc:770996]	0.177	-2.49798512648	0.000766597114787	0.543735126496	yes	down	1.13	2.28	1.51	0.25	0.38	0.36	1.64	0.33
ENSGALG00000020316	IL13RA2	interleukin 13 receptor subunit alpha 2 [Source:NCBI gene;Acc:422219]	2.304	1.20398880981	0.000793066467949	0.543735126496	yes	up	3.99	2.27	2.56	5.59	8.74	6.54	2.94	6.95666666667
ENSGALG00000016648		arylsulfatase D [Source:NCBI gene;Acc:418658]	0.296	-1.75579762382	0.000819435533368	0.543735126496	yes	down	6.12	3.88	9.62	2.93	1.37	1.56	6.54	1.95333333333
ENSGALG00000019552	SERPINB10	serpin family B member 2 [Source:NCBI gene;Acc:420896]	11.057	3.46692221051	0.000907077519934	0.556560241935	yes	up	2.69	3.39	1.41	74.15	3.68	8.35	2.49666666667	28.7266666667
ENSGALG00000031496	SPINK5	serine peptidase inhibitor, Kazal type 5 [Source:NCBI gene;Acc:416235]	0.062	-4.00197657259	0.00091993428419	0.556560241935	yes	down	7.42	46.68	0.7	1.13	1.12	2.73	18.2666666667	1.66
ENSGALG00000036686	PLTP	phospholipid transfer protein [Source:NCBI gene;Acc:428164]	5.950	2.57299730973	0.00103340137566	0.583197788446	yes	up	6.94	8.99	6.44	112.23	48.68	7.93	7.45666666667	56.28
ENSGALG00000052962		-	4.881	2.28723962426	0.00105554519235	0.583197788446	yes	up	1.58	0.35	1.64	3.3	1.8	2.53	1.19	2.54333333333
ENSGALG00000028016		eye-globin [Source:NCBI gene;Acc:417972]	4.405	2.13913420556	0.00105641619433	0.583197788446	yes	up	0.25	0.09	0.13	0.79	0.74	0.62	0.156666666667	0.716666666667
ENSGALG00000031794	PDCD1LG2	programmed cell death 1 ligand 2 [Source:NCBI gene;Acc:427225]	11.912	3.57438310176	0.00107737073218	0.583197788446	yes	up	0.45	0.32	0.46	19.04	2.19	0.65	0.41	7.29333333333
ENSGALG00000013414	PDLIM3	PDZ and LIM domain 3 [Source:NCBI gene;Acc:414873]	2.053	1.03783401272	0.00114796425924	0.605477559295	yes	up	21.28	16.83	15.95	45.3	32.51	39.23	18.02	39.0133333333
ENSGALG00000048727		-	9.456	3.2412910867	0.0012851485258	0.640553563895	yes	up	0.26	0.25	0.16	1.53	2.41	2.94	0.223333333333	2.29333333333
ENSGALG00000015722	TMED11	transmembrane emp24 protein transport domain containing 11 [Source:NCBI gene;Acc:422906]	2.411	1.26965684204	0.00128944045935	0.640553563895	yes	up	8.19	4.45	7.05	21	16.58	10.82	6.56333333333	16.1333333333
ENSGALG00000007466	EDNRB2	endothelin receptor B subtype 2 [Source:NCBI gene;Acc:373909]	0.119	-3.07429859221	0.00131673352382	0.640553563895	yes	down	1.58	9.05	0.78	0.53	0.66	0.65	3.80333333333	0.613333333333
ENSGALG00000007042	CCDC40	coiled-coil domain containing 40 [Source:NCBI gene;Acc:422083]	0.004	-7.91569641703	0.00135315135252	0.640553563895	yes	down	3.59	0	0.31	0	0	0	1.3	0
ENSGALG00000027583	PLN	phospholamban [Source:NCBI gene;Acc:396378]	2.256	1.17368013783	0.00137016805111	0.640553563895	yes	up	4.69	3.25	7.85	14.16	11.96	9.83	5.26333333333	11.9833333333
ENSGALG00000050186		-	2.289	1.19473989997	0.00153697113151	0.660964713432	yes	up	3.22	1.15	3.61	5.96	5.61	5.93	2.66	5.83333333333
ENSGALG00000044811		beta-microseminoprotein-like [Source:NCBI gene;Acc:100858647]	22.779	4.5096490429	0.00154163333252	0.660964713432	yes	up	0	1.58	0	25.73	14.25	5.99	0.526666666667	15.3233333333
ENSGALG00000035219	ALB	albumin [Source:NCBI gene;Acc:396197]	6.328	2.66171932595	0.00154276207441	0.660964713432	yes	up	1.29	1.15	2.37	3.91	25.98	2.75	1.60333333333	10.88
ENSGALG00000027483	GLRX	glutaredoxin [Source:NCBI gene;Acc:396069]	3.948	1.98107585314	0.00157446204439	0.660964713432	yes	up	11.63	5.56	9.4	63.59	21.54	18.72	8.86333333333	34.6166666667
ENSGALG00000040761	DRD4	dopamine receptor D4 [Source:NCBI gene;Acc:423016]	3.440	1.78229453076	0.00157449056676	0.660964713432	yes	up	2.14	1.66	2.71	4.52	14.05	5.3	2.17	7.95666666667
ENSGALG00000000364	STC1	stanniocalcin 1 [Source:NCBI gene;Acc:428201]	5.271	2.39803619946	0.00173505852479	0.71256311977	yes	up	2.93	7.76	3.97	15.84	51.42	9.23	4.88666666667	25.4966666667
ENSGALG00000055059		-	3.726	1.8976183189	0.00176668542092	0.71256311977	yes	up	1.14	0.97	3.25	5.46	9.63	6.32	1.78666666667	7.13666666667
ENSGALG00000004627		-	6.186	2.62909819981	0.00195346450211	0.772745477085	yes	up	0.57	0.45	0.43	0.87	1.19	7.72	0.483333333333	3.26
ENSGALG00000043582		lymphocyte antigen 6 complex, locus E-like [Source:NCBI gene;Acc:420301]	69.754	6.1241938152	0.00209812634738	0.81431054652	yes	up	0.11	1.31	0.13	108.68	18.88	0.22	0.516666666667	42.5933333333
ENSGALG00000007311	CLDN2	claudin 2 [Source:NCBI gene;Acc:422292]	2.653	1.40737041699	0.00220681862477	0.822542336833	yes	up	12.4	5.5	9.94	36.21	19.92	17.77	9.28	24.6333333333
ENSGALG00000054080	RIPPLY3	ripply transcriptional repressor 3 [Source:NCBI gene;Acc:101749102]	4.466	2.15899130454	0.0022520535167	0.822542336833	yes	up	1.36	0.25	0.69	4.25	2.68	3.26	0.766666666667	3.39666666667
ENSGALG00000016325	GSTA3	glutathione S-transferase alpha 3 [Source:NCBI gene;Acc:414896]	8.012	3.00216723647	0.00235867025082	0.822542336833	yes	up	5.47	8.68	4.55	130.76	18.15	8.67	6.23333333333	52.5266666667
ENSGALG00000039728	SHOX2	short stature homeobox 2 [Source:NCBI gene;Acc:777244]	0.094	-3.41069577629	0.00236016461266	0.822542336833	yes	down	2.07	39.19	5.92	0.48	2.09	3.23	15.7266666667	1.93333333333
ENSGALG00000005352	GATA5	GATA binding protein 5 [Source:NCBI gene;Acc:396391]	0.066	-3.92611538106	0.00237577621619	0.822542336833	yes	down	0.57	79.4	4.69	1.56	2.31	3.38	28.22	2.41666666667
ENSGALG00000007240	TRAIL-LIKE	TNF-related apoptosis inducing ligand-like [Source:NCBI gene;Acc:395283]	2.219	1.15002311844	0.00242185125137	0.822542336833	yes	up	45.93	30.89	57.55	139.94	80.05	83.54	44.79	101.176666667
ENSGALG00000042279	CYP24A1	cytochrome P450 family 24 subfamily A member 1 [Source:NCBI gene;Acc:395827]	3.158	1.65887710711	0.00243923590407	0.822542336833	yes	up	4.04	4.46	11.07	16.05	35.89	12.26	6.52333333333	21.4
ENSGALG00000008085	NEFH	neurofilament heavy polypeptide [Source:NCBI gene;Acc:417020]	0.237	-2.07702992862	0.00249108264035	0.826476934065	yes	down	10.14	48.11	21.16	4.61	8.18	9.69	26.47	7.49333333333
ENSGALG00000049786		-	4.205	2.07204781289	0.00259714067005	0.847987040997	yes	up	7.16	2.29	4.87	5.94	37.69	19.1	4.77333333333	20.91
ENSGALG00000041791	DPP6	dipeptidyl peptidase like 6 [Source:NCBI gene;Acc:420440]	0.168	-2.5751716573	0.00270276978439	0.868687101015	yes	down	18.41	57.02	37.37	10.16	29.74	12.92	37.6	17.6066666667
ENSGALG00000043591	PLA2G4F	phospholipase A2 group IVF [Source:NCBI gene;Acc:428871]	0.106	-3.23502390966	0.00284133462044	0.899173125269	yes	down	0.53	2.21	0.32	0.09	0.19	0.12	1.02	0.133333333333
ENSGALG00000048241		INSM transcriptional repressor 1 [Source:NCBI gene;Acc:107052848]	0.290	-1.78615977133	0.00322151941082	0.996481718422	yes	down	16.44	62.87	23.21	10.29	12.56	12.28	34.1733333333	11.71
ENSGALG00000054279		-	0.189	-2.40146221435	0.00325063103499	0.996481718422	yes	down	16.34	1.97	15.15	0.74	3.21	2.9	11.1533333333	2.28333333333
ENSGALG00000012538	NR4A2	nuclear receptor subfamily 4 group A member 2 [Source:NCBI gene;Acc:424320]	0.399	-1.32719707368	0.00329415444107	0.996481718422	yes	down	11.63	6.09	7.34	2.51	5.56	3.15	8.35333333333	3.74
ENSGALG00000017046	POSTN	periostin [Source:NCBI gene;Acc:395429]	5.092	2.34810347145	0.00348260510321	0.999918627541	yes	up	34.11	20.94	15.59	271.77	31.54	62.58	23.5466666667	121.963333333
ENSGALG00000036635		-	2.106	1.07482665652	0.00375043070509	0.999918627541	yes	up	77.39	56.08	14.54	82.94	79.65	142	49.3366666667	101.53
ENSGALG00000051971		-	5.977	2.5794124399	0.00378511287443	0.999918627541	yes	up	0.63	0.34	1.25	1.06	4.49	6.08	0.74	3.87666666667
ENSGALG00000015143	TTR	transthyretin [Source:NCBI gene;Acc:396277]	7.604	2.92682546186	0.00390244817827	0.999918627541	yes	up	2.01	0.29	1.91	20.58	6.81	2.42	1.40333333333	9.93666666667
ENSGALG00000043988		-	0.006	-7.27123866798	0.00401161766809	0.999918627541	yes	down	0.95	5.11	0	0	0	0	2.02	0
ENSGALG00000015826	HTR1E	5-hydroxytryptamine receptor 1E [Source:NCBI gene;Acc:771973]	0.124	-3.0061866396	0.00403021114804	0.999918627541	yes	down	1.95	35.71	6.38	1.48	2.9	5.04	14.68	3.14
ENSGALG00000030960	TRIM67	tripartite motif containing 67 [Source:NCBI gene;Acc:100857188]	0.341	-1.55374097287	0.00419640874652	0.999918627541	yes	down	1.68	2.84	4.89	1.13	1.03	1.46	3.13666666667	1.20666666667
ENSGALG00000050430		-	63.387	5.98612242499	0.00429930613112	0.999918627541	yes	up	0	0	0.04	0.23	6.01	0.03	0.0133333333333	2.09
ENSGALG00000029644		-	2.601	1.37917066305	0.00435787036228	0.999918627541	yes	up	1.3	1.27	1.9	2.1	5.66	4.57	1.49	4.11
ENSGALG00000047944		-	3.250	1.70026229364	0.00441100428686	0.999918627541	yes	up	3.64	1.15	5.67	4.96	13.57	10.45	3.48666666667	9.66
ENSGALG00000003588	IRX5	iroquois homeobox 5 [Source:NCBI gene;Acc:770775]	0.193	-2.37493363595	0.00443818860309	0.999918627541	yes	down	3.01	0.45	3.25	0.31	0.61	0.52	2.23666666667	0.48
ENSGALG00000051273		-	4.378	2.13018083835	0.00451570539117	0.999918627541	yes	up	0.24	0.11	0.29	0.59	1.05	1.26	0.213333333333	0.966666666667
ENSGALG00000010427	TM4SF4	transmembrane 4 L six family member 4 [Source:NCBI gene;Acc:771806]	0.034	-4.85886548546	0.00455347636765	0.999918627541	yes	down	0.38	6.09	0.12	0.09	0.1	0.1	2.19666666667	0.0966666666667
ENSGALG00000047652		-	0.026	-5.27962304861	0.00457684865069	0.999918627541	yes	down	0.13	2.62	0.08	0.06	0.06	0	0.943333333333	0.04
ENSGALG00000006076	RASGEF1C	RasGEF domain family member 1C [Source:NCBI gene;Acc:416296]	0.322	-1.63285003421	0.00462645309448	0.999918627541	yes	down	9.4	14.74	6.34	2.75	4.77	5.08	10.16	4.2
ENSGALG00000017099	RASL11A	ras- like family 11 member A [Source:NCBI gene;Acc:418932]	4.888	2.28926429594	0.00472848086544	0.999918627541	yes	up	5.82	1.84	2.97	31.77	15.6	3.37	3.54333333333	16.9133333333
ENSGALG00000015573	FHL5	four and a half LIM domains 5 [Source:NCBI gene;Acc:421803]	2.561	1.35675653886	0.00495147631742	0.999918627541	yes	up	17.98	9.84	10.92	43.45	21.29	31.49	12.9133333333	32.0766666667
ENSGALG00000031266		-	0.353	-1.50065916831	0.00510949334975	0.999918627541	yes	down	1.98	5.19	2.54	0.92	1.48	1.13	3.23666666667	1.17666666667
ENSGALG00000048319		-	5.829	2.54324372242	0.00520101214448	0.999918627541	yes	up	1.55	0.27	0.7	3.29	0.68	5.34	0.84	3.10333333333
ENSGALG00000049956		-	6.900	2.78666906139	0.00555735977036	0.999918627541	yes	up	0.23	0.15	0.96	4.29	1.8	2.65	0.446666666667	2.91333333333
ENSGALG00000054136		-	6.041	2.59485243241	0.00568687291127	0.999918627541	yes	up	2.2	0.7	2.55	0.87	10.22	20.85	1.81666666667	10.6466666667
ENSGALG00000036488		-	0.125	-2.99546683679	0.00580614040211	0.999918627541	yes	down	0.91	13.7	2.38	0.45	1.61	0.72	5.66333333333	0.926666666667
ENSGALG00000009006		STEAP family member 1 [Source:NCBI gene;Acc:420540]	0.117	-3.09408316003	0.00597511013237	0.999918627541	yes	down	3.43	33.68	0.97	2.12	1.72	1.81	12.6933333333	1.88333333333
ENSGALG00000019312		noggin 4 [Source:NCBI gene;Acc:693258]	12.902	3.68957437686	0.00624913646105	0.999918627541	yes	up	0.32	0.46	0.4	2.55	14.12	0.33	0.393333333333	5.66666666667
ENSGALG00000006775	TGM2	transglutaminase 2 [Source:NCBI gene;Acc:396432]	2.035	1.02483998124	0.00635198976297	0.999918627541	yes	up	149.99	132.81	148.1	420.91	272.93	220.82	143.633333333	304.886666667
ENSGALG00000008911	RNF208	ring finger protein 208 [Source:HGNC Symbol;Acc:HGNC:25420]	0.255	-1.97067250173	0.0063944631741	0.999918627541	yes	down	14.05	6.36	1.85	2.4	2.48	1.41	7.42	2.09666666667
ENSGALG00000048366		-	0.109	-3.19903461976	0.00647568474225	0.999918627541	yes	down	2.31	1.65	0.53	0.09	0.38	0.09	1.49666666667	0.186666666667
ENSGALG00000010486	JAKMIP3	Janus kinase and microtubule interacting protein 3 [Source:NCBI gene;Acc:428991]	0.417	-1.26313134362	0.00651659693537	0.999918627541	yes	down	6.13	5.86	6.32	1.33	4.75	2.22	6.10333333333	2.76666666667
ENSGALG00000041553		-	0.182	-2.45643028756	0.00664983901619	0.999918627541	yes	down	1.83	6.02	1.29	0.53	0.62	0.38	3.04666666667	0.51
ENSGALG00000014971	SLC2A9	solute carrier family 2 member 9 [Source:NCBI gene;Acc:422843]	2.943	1.55752158815	0.00677579672205	0.999918627541	yes	up	3.01	1.03	2.13	8.9	3.4	5.02	2.05666666667	5.77333333333
ENSGALG00000034505	CDKN2A	cyclin-dependent kinase inhibitor 2A (melanoma, p16, inhibits CDK4) [Source:NCBI gene;Acc:395077]	3.555	1.8299117683	0.00681482182317	0.999918627541	yes	up	0.74	1.04	1.49	5.82	3.86	1.93	1.09	3.87
ENSGALG00000053139		-	0.093	-3.42253075093	0.00684759646943	0.999918627541	yes	down	0.19	2.16	0.42	0.03	0.14	0.16	0.923333333333	0.11
ENSGALG00000040529	DLX3	distal-less homeobox 3 [Source:NCBI gene;Acc:395590]	0.267	-1.9072667632	0.00706732308377	0.999918627541	yes	down	4.69	1.01	2.56	1.11	0.5	0.54	2.75333333333	0.716666666667
ENSGALG00000016132	IGSF5	immunoglobulin superfamily member 5 [Source:NCBI gene;Acc:418524]	0.325	-1.62085383881	0.00710471269495	0.999918627541	yes	down	13.49	18.67	12.4	6.75	7.87	2.62	14.8533333333	5.74666666667
ENSGALG00000016592	PRPS2	phosphoribosyl pyrophosphate synthetase 2 [Source:NCBI gene;Acc:418639]	0.475	-1.07531752228	0.00716812606115	0.999918627541	yes	down	6.57	3.8	11.88	3.23	3.23	4.28	7.41666666667	3.58
ENSGALG00000047671		uncharacterized LOC107055644 [Source:NCBI gene;Acc:107055644]	0.116	-3.10703172384	0.00719814408029	0.999918627541	yes	down	1.95	2.05	1.97	0.35	0	0.27	1.99	0.206666666667
ENSGALG00000047919		-	7.170	2.84190428648	0.00742250634166	0.999918627541	yes	up	0.32	0.15	0.24	0.5	4.28	1.44	0.236666666667	2.07333333333
ENSGALG00000045936	FAM83F	family with sequence similarity 83 member F [Source:NCBI gene;Acc:770747]	0.325	-1.62214602561	0.00747599638604	0.999918627541	yes	down	3.71	1.32	7.26	1.18	1.32	1.42	4.09666666667	1.30666666667
ENSGALG00000047578	SELENOP1	selenoprotein P1 [Source:NCBI gene;Acc:431587]	104.803	6.71154143363	0.00749080124868	0.999918627541	yes	up	0	0	0	0.88	1.53	0	0	0.803333333333
ENSGALG00000053498		-	16.220	4.01968605695	0.00750292914147	0.999918627541	yes	up	0.41	0.33	2.13	0.03	54.22	1.94	0.956666666667	18.73
ENSGALG00000010949	GPNMB	glycoprotein nmb [Source:NCBI gene;Acc:428431]	6.569	2.71569553783	0.00760370010774	0.999918627541	yes	up	0.87	0.2	0.48	8.02	0.6	1.06	0.516666666667	3.22666666667
ENSGALG00000011202	COLQ	collagen like tail subunit of asymmetric acetylcholinesterase [Source:HGNC Symbol;Acc:HGNC:2226]	0.189	-2.4043821477	0.00766662912478	0.999918627541	yes	down	0.59	3.58	0.7	0.26	0.52	0.36	1.62333333333	0.38
ENSGALG00000048585		-	10.152	3.34374814098	0.00782244234001	0.999918627541	yes	up	0.11	0	0.14	0.62	1.45	0.47	0.0833333333333	0.846666666667
ENSGALG00000018557	SOD3	superoxide dismutase 3, extracellular [Source:NCBI gene;Acc:422810]	2.940	1.55577339389	0.00830352207294	0.999918627541	yes	up	103.67	51.63	59.06	380.78	140.74	110.19	71.4533333333	210.57
ENSGALG00000030002	KRT18	keratin 18 [Source:NCBI gene;Acc:101749333]	2.432	1.28234032544	0.00833432264478	0.999918627541	yes	up	40.35	9.99	16.99	57.59	52.49	55.02	22.4433333333	55.0333333333
ENSGALG00000050437		-	9.924	3.31091705111	0.00839695547716	0.999918627541	yes	up	0.04	0.04	0.05	0.29	0.69	0.43	0.0433333333333	0.47
ENSGALG00000028345	RHBDL1	rhomboid like 1 [Source:NCBI gene;Acc:429205]	0.086	-3.53439362867	0.00844179642247	0.999918627541	yes	down	1.17	12.27	0.29	0.23	0.86	0.49	4.57666666667	0.526666666667
ENSGALG00000016462	MYCN	v-myc avian myelocytomatosis viral oncogene neuroblastoma derived homolog [Source:NCBI gene;Acc:421948]	0.450	-1.15119474193	0.00854252683379	0.999918627541	yes	down	7.98	11.73	8.26	3.22	5.67	4.83	9.32333333333	4.57333333333
ENSGALG00000006202	SCNN1B	sodium channel epithelial 1 beta subunit [Source:NCBI gene;Acc:427673]	0.425	-1.23402532162	0.00856102272337	0.999918627541	yes	down	3.78	3.69	3.46	0.92	2.34	1.84	3.64333333333	1.7
ENSGALG00000028222		uncharacterized LOC422295 [Source:NCBI gene;Acc:422295]	2.541	1.34552585497	0.0087013815809	0.999918627541	yes	up	6.61	2.28	7.59	11.03	20.99	28.47	5.49333333333	20.1633333333
ENSGALG00000036504	C14orf39	chromosome 5 open reading frame, human C14orf39 [Source:NCBI gene;Acc:423524]	2.398	1.26183660541	0.00878055591209	0.999918627541	yes	up	18.24	8.33	17.77	20.13	58.11	24.77	14.78	34.3366666667
ENSGALG00000029367	CYBA	cytochrome b-245 alpha chain [Source:NCBI gene;Acc:100859840]	6.177	2.62690799199	0.00878461026723	0.999918627541	yes	up	1.28	3.37	16.76	87.7	23.82	12.31	7.13666666667	41.2766666667
ENSGALG00000053250	ESYT1	extended synaptotagmin 1 [Source:NCBI gene;Acc:107055399]	2.069	1.04906512146	0.0088811345878	0.999918627541	yes	up	41.41	23.34	29.48	71	59.19	44.52	31.41	58.2366666667
ENSGALG00000034135		-	0.026	-5.27151862832	0.00902381135308	0.999918627541	yes	down	1.69	1.11	3.46	0	0	0	2.08666666667	0
ENSGALG00000000619	ANGPTL4	angiopoietin like 4 [Source:NCBI gene;Acc:769087]	3.847	1.9438613525	0.00933536888273	0.999918627541	yes	up	3.26	3.83	2.8	27.65	7.04	4.79	3.29666666667	13.16
ENSGALG00000016767	AFF3	AF4/FMR2 family member 3 [Source:NCBI gene;Acc:418705]	0.110	-3.18473161737	0.00954412806433	0.999918627541	yes	down	0.59	5.28	0.25	0.08	0.25	0.56	2.04	0.296666666667
ENSGALG00000005801	CHRNA4	cholinergic receptor nicotinic alpha 4 subunit [Source:NCBI gene;Acc:395606]	0.312	-1.68193760529	0.00954755558276	0.999918627541	yes	down	24.92	178.5	32.25	10.39	23.96	16.43	78.5566666667	16.9266666667
ENSGALG00000008440	CHST1	carbohydrate sulfotransferase 1 [Source:NCBI gene;Acc:428866]	0.249	-2.00758036221	0.00956635794777	0.999918627541	yes	down	30.09	52.52	22.59	16.93	14.56	10.16	35.0666666667	13.8833333333
ENSGALG00000047968		-	2.047	1.03346147858	0.00956851774135	0.999918627541	yes	up	4.61	1.45	3.38	5.37	7.7	6.58	3.14666666667	6.55
ENSGALG00000029510	STK32B	serine/threonine kinase 32B [Source:NCBI gene;Acc:422850]	0.197	-2.34717686321	0.0095794727292	0.999918627541	yes	down	12.17	17.69	10.38	3.44	12.6	6.1	13.4133333333	7.38
ENSGALG00000015028	RLN3	relaxin 3 [Source:NCBI gene;Acc:427223]	5.640	2.49561918586	0.00972625159153	0.999918627541	yes	up	9.34	1.74	5.16	68.3	10.12	6.74	5.41333333333	28.3866666667
ENSGALG00000027791	FGF23	fibroblast growth factor 23 [Source:NCBI gene;Acc:428104]	6.442	2.68756711496	0.00973720455339	0.999918627541	yes	up	0.1	0.2	0.38	1.12	2.26	1.17	0.226666666667	1.51666666667
ENSGALG00000033171	TGM4	transglutaminase 4 [Source:NCBI gene;Acc:420706]	2.052	1.03697338783	0.00975918250722	0.999918627541	yes	up	4.94	1.85	3.11	7.59	5.95	7.15	3.3	6.89666666667
ENSGALG00000007441	MAP6	microtubule associated protein 6 [Source:NCBI gene;Acc:395753]	0.269	-1.89646643523	0.00986633711499	0.999918627541	yes	down	4.2	25.82	8.74	4.03	4.53	3.82	12.92	4.12666666667
ENSGALG00000012906	CDH20	cadherin 20, type 2 [Source:NCBI gene;Acc:373927]	0.475	-1.07494584257	0.00992642815547	0.999918627541	yes	down	10.42	6.5	9.27	3.17	13.5	3.09	8.73	6.58666666667
ENSGALG00000000295		immunoglobulin-like and fibronectin type III domain containing 1 [Source:NCBI gene;Acc:771410]	0.185	-2.43809407544	0.0107059812668	0.999918627541	yes	down	0.48	5.21	0.91	0.61	0.52	0.37	2.2	0.5
ENSGALG00000028147	CTSK	cathepsin K [Source:NCBI gene;Acc:395818]	3.703	1.88850005695	0.0108436617072	0.999918627541	yes	up	61.92	57	46.11	445.98	114.87	65.12	55.01	208.656666667
ENSGALG00000049402		-	4.997	2.32115775527	0.0111343111749	0.999918627541	yes	up	2.27	4.09	2.46	36.35	6.74	3.32	2.94	15.47
ENSGALG00000015692		DNA polymerase nu [Source:NCBI gene;Acc:422892]	2.285	1.19228806247	0.0112929166231	0.999918627541	yes	up	1.07	0.64	1.21	1.61	2.32	3.03	0.973333333333	2.32
ENSGALG00000044727	ANKRD34B	ankyrin repeat domain 34B [Source:NCBI gene;Acc:431626]	0.395	-1.33928961223	0.0114837017709	0.999918627541	yes	down	3.09	1.38	2.97	1.15	0.57	0.93	2.48	0.883333333333
ENSGALG00000047891		-	10.024	3.32542238065	0.0115948300549	0.999918627541	yes	up	0.51	0.21	0.22	0.93	8.43	0.1	0.313333333333	3.15333333333
ENSGALG00000015332	CPLX1	complexin 1 [Source:NCBI gene;Acc:427286]	0.128	-2.96223715863	0.0117949791929	0.999918627541	yes	down	1.64	83.77	7.5	3.08	5.98	7.72	30.97	5.59333333333
ENSGALG00000053984		-	9.421	3.23585815275	0.0118305717571	0.999918627541	yes	up	0.08	0.08	0.1	1.21	0.63	0.67	0.0866666666667	0.836666666667
ENSGALG00000055047		-	10.063	3.33095404864	0.0118857303614	0.999918627541	yes	up	2.67	0	1.72	13.97	16.86	11.2	1.46333333333	14.01
ENSGALG00000029393	HOXC10	homeobox C10 [Source:NCBI gene;Acc:770471]	18.679	4.22336278922	0.0119615555624	0.999918627541	yes	up	0	0	0.19	1.85	1.15	0.16	0.0633333333333	1.05333333333
ENSGALG00000007383	HSPB8	heat shock protein family B (small) member 8 [Source:NCBI gene;Acc:416988]	0.412	-1.27929354192	0.0121468290119	0.999918627541	yes	down	88.25	192.34	117.15	54.17	86	47.41	132.58	62.5266666667
ENSGALG00000051918	TTC24	tetratricopeptide repeat domain 24 [Source:NCBI gene;Acc:101747902]	6.986	2.80442247504	0.0122073964738	0.999918627541	yes	up	0.08	0.08	0.05	0.78	0.46	0.34	0.07	0.526666666667
ENSGALG00000055103		-	5.849	2.54819804082	0.0122713768571	0.999918627541	yes	up	0.15	0.21	0.27	0.59	2.46	1	0.21	1.35
ENSGALG00000043583	SCG3	secretogranin III [Source:NCBI gene;Acc:415424]	0.261	-1.93773791007	0.0123644007432	0.999918627541	yes	down	36.06	193.68	80.92	20.05	49.3	47.24	103.553333333	38.8633333333
ENSGALG00000047721		-	3.584	1.84139245293	0.0124184118839	0.999918627541	yes	up	15.72	0.48	10.6	8.08	0.72	7.1	8.93333333333	5.3
ENSGALG00000031066		-	2.670	1.41664545876	0.012420993935	0.999918627541	yes	up	2.35	1.65	6.46	9.66	6.96	10.3	3.48666666667	8.97333333333
ENSGALG00000048887		-	0.122	-3.0321861469	0.01243437405	0.999918627541	yes	down	0.05	0.04	0.23	0.01	0.01	0.02	0.106666666667	0.0133333333333
ENSGALG00000023881	PLXDC1	plexin domain containing 1 [Source:NCBI gene;Acc:771862]	0.444	-1.17257227877	0.0127621841502	0.999918627541	yes	down	5.35	7.84	8.59	2.29	3.78	5.62	7.26	3.89666666667
ENSGALG00000002557	ADGRD1	adhesion G protein-coupled receptor D1 [Source:NCBI gene;Acc:416803]	2.669	1.41634093858	0.0131752489829	0.999918627541	yes	up	0.89	1.41	1.35	5.3	2.25	2.71	1.21666666667	3.42
ENSGALG00000051029		-	2.025	1.01771622404	0.0132035743494	0.999918627541	yes	up	4.92	4.05	6.65	7.17	14.22	17.38	5.20666666667	12.9233333333
ENSGALG00000004740	TMOD2	tropomodulin 2 [Source:NCBI gene;Acc:415422]	0.479	-1.06141051939	0.0133769740837	0.999918627541	yes	down	29.22	30.23	28.14	7.65	19.3	18.48	29.1966666667	15.1433333333
ENSGALG00000036097	CDH18	cadherin 18 [Source:NCBI gene;Acc:428490]	0.133	-2.90863340861	0.0134104232343	0.999918627541	yes	down	1.07	12.57	6.4	0.83	4.1	3.38	6.68	2.77
ENSGALG00000016273	LGSN	lengsin, lens protein with glutamine synthetase domain [Source:NCBI gene;Acc:428642]	2.605	1.38117111152	0.0134815459086	0.999918627541	yes	up	3.07	4.74	1.62	6.37	11.27	10.11	3.14333333333	9.25
ENSGALG00000014233	FBLN1	fibulin 1 [Source:NCBI gene;Acc:373979]	3.076	1.6212369377	0.013580072205	0.999918627541	yes	up	34.58	11.86	14.55	107.28	29.75	42.42	20.33	59.8166666667
ENSGALG00000012076	TIFA	TRAF interacting protein with forkhead associated domain [Source:NCBI gene;Acc:422692]	5.230	2.38686543785	0.013656374013	0.999918627541	yes	up	1.1	1.08	0.65	11.73	2	1.14	0.943333333333	4.95666666667
ENSGALG00000031564		SOGA family member 3 [Source:NCBI gene;Acc:421713]	0.242	-2.04396413018	0.0138049978799	0.999918627541	yes	down	15.26	29.33	11.88	5.61	13.08	9.16	18.8233333333	9.28333333333
ENSGALG00000007114	APOA1	apolipoprotein A1 [Source:NCBI gene;Acc:396536]	3.167	1.66326117658	0.0138616172215	0.999918627541	yes	up	881.58	809.01	1072.49	5930.49	1905.18	976.1	921.026666667	2937.25666667
ENSGALG00000041273	KIAA0319	KIAA0319 [Source:NCBI gene;Acc:428476]	0.214	-2.22148605552	0.0142753367786	0.999918627541	yes	down	1.79	18.33	3.23	1.39	2.56	2.38	7.78333333333	2.11
ENSGALG00000033653		hyperpolarization activated cyclic nucleotide gated potassium channel 3 [Source:NCBI gene;Acc:100859704]	0.132	-2.92619350606	0.0143445866338	0.999918627541	yes	down	0.39	4.36	0.42	0.25	0.16	0.47	1.72333333333	0.293333333333
ENSGALG00000053322		-	0.008	-7.00836333713	0.014361708208	0.999918627541	yes	down	0.07	3.5	0	0	0	0	1.19	0
ENSGALG00000030512		protein interacting with cyclin A1 [Source:NCBI gene;Acc:100858782]	2.612	1.38494249924	0.0143941909228	0.999918627541	yes	up	12.24	4.04	4.38	12.58	29.88	14.24	6.88666666667	18.9
ENSGALG00000029130		-	0.166	-2.59437290653	0.0145925368531	0.999918627541	yes	down	1.9	21.39	1.37	0.35	2.42	1.67	8.22	1.48
ENSGALG00000049206	U2	U2 spliceosomal RNA [Source:RFAM;Acc:RF00004]	5.078	2.34437536878	0.0146515371473	0.999918627541	yes	up	15.57	16.83	33.83	125.11	122.29	104.6	22.0766666667	117.333333333
ENSGALG00000047277		-	4.347	2.11992158614	0.0147152033267	0.999918627541	yes	up	0.72	0.04	0.72	1.18	2.87	2.18	0.493333333333	2.07666666667
ENSGALG00000004106	DHCR7	7-dehydrocholesterol reductase [Source:NCBI gene;Acc:422982]	0.255	-1.97105040963	0.0147795309295	0.999918627541	yes	down	54.31	263.63	38.74	27.78	41.33	44.09	118.893333333	37.7333333333
ENSGALG00000010752	CDCP2	CUB domain containing protein 2 [Source:NCBI gene;Acc:424658]	0.377	-1.40767993203	0.0148799221944	0.999918627541	yes	down	1.59	1.39	2.46	0.41	0.8	0.96	1.81333333333	0.723333333333
ENSGALG00000049188		-	0.004	-7.83850179664	0.0152430398437	0.999918627541	yes	down	19.13	0	30.06	0	0.21	0	16.3966666667	0.07
ENSGALG00000050905		-	7.164	2.84080219287	0.0156580174898	0.999918627541	yes	up	0	25.35	0.21	85.59	36.98	48.89	8.52	57.1533333333
ENSGALG00000048219		-	9.170	3.19696743087	0.0156824521773	0.999918627541	yes	up	0.52	0	0.05	0.94	3.64	0.78	0.19	1.78666666667
ENSGALG00000031533		-	0.033	-4.90102564506	0.0156908376205	0.999918627541	yes	down	0.54	4.59	0.19	0.04	0.24	0	1.77333333333	0.0933333333333
ENSGALG00000038936	TMEM182	transmembrane protein 182 [Source:NCBI gene;Acc:418721]	0.033	-4.90419076426	0.0159069781797	0.999918627541	yes	down	0.19	3.46	0	0.04	0	0.12	1.21666666667	0.0533333333333
ENSGALG00000028790	DNASE2B	deoxyribonuclease 2 beta [Source:NCBI gene;Acc:424540]	5.054	2.33751703181	0.0162646464413	0.999918627541	yes	up	4.56	8	9.5	93.11	14.18	5.37	7.35333333333	37.5533333333
ENSGALG00000003833	CACNA1E	calcium voltage-gated channel subunit alpha1 E [Source:NCBI gene;Acc:424412]	0.198	-2.33388006083	0.0164548008938	0.999918627541	yes	down	0.42	3.23	0.52	0.22	0.25	0.58	1.39	0.35
ENSGALG00000034868	KRT7	keratin 7 [Source:NCBI gene;Acc:395772]	2.726	1.44664913461	0.0164762921862	0.999918627541	yes	up	64.26	20.21	20.45	150.34	59.94	75.95	34.9733333333	95.41
ENSGALG00000052390		-	0.301	-1.72985843182	0.0165775157042	0.999918627541	yes	down	5.84	1.28	6.25	1.79	1.57	0.49	4.45666666667	1.28333333333
ENSGALG00000004472	ASTN1	astrotactin 1 [Source:NCBI gene;Acc:429070]	0.304	-1.71734516321	0.0171113469097	0.999918627541	yes	down	2.34	10	4.08	1.64	2.72	1.74	5.47333333333	2.03333333333
ENSGALG00000028682	CBLN2	cerebellin 2 precursor [Source:NCBI gene;Acc:421019]	0.228	-2.13148415176	0.017149036612	0.999918627541	yes	down	2.85	23.22	4.94	1.77	4.7	2.33	10.3366666667	2.93333333333
ENSGALG00000050520		-	5.285	2.40197997794	0.017230555363	0.999918627541	yes	up	0.33	0.57	0.36	5.33	0.89	0.61	0.42	2.27666666667
ENSGALG00000051242		-	2.689	1.42705300558	0.0172733541587	0.999918627541	yes	up	2.31	1.27	1.87	7.25	3.01	4.98	1.81666666667	5.08
ENSGALG00000051919	BAALC	brain and acute leukemia, cytoplasmic [Source:NCBI gene;Acc:420261]	0.127	-2.97890260008	0.0173255173033	0.999918627541	yes	down	4.74	1.88	0.1	0.21	0.67	0.15	2.24	0.343333333333
ENSGALG00000030250	SV2B	synaptic vesicle glycoprotein 2B [Source:NCBI gene;Acc:427508]	0.170	-2.55652603514	0.017488522291	0.999918627541	yes	down	1.08	8.39	0.34	0.53	0.66	0.97	3.27	0.72
ENSGALG00000047549		-	0.152	-2.72123665801	0.0177465990259	0.999918627541	yes	down	6.86	0.1	5.11	0.28	1.09	0.37	4.02333333333	0.58
ENSGALG00000005502	KCNG4	potassium voltage-gated channel modifier subfamily G member 4 [Source:NCBI gene;Acc:395901]	0.187	-2.42018101637	0.0178358000334	0.999918627541	yes	down	2.95	46.31	5.56	2.99	7.09	2.81	18.2733333333	4.29666666667
ENSGALG00000029795	FAM131A	family with sequence similarity 131 member A [Source:HGNC Symbol;Acc:HGNC:28308]	0.098	-3.35282103412	0.0178857784499	0.999918627541	yes	down	0.53	8.05	0.02	0.3	0.3	0.38	2.86666666667	0.326666666667
ENSGALG00000048610		-	3.419	1.77354310369	0.0180190693583	0.999918627541	yes	up	2.06	1.52	1.99	5.02	5.13	6.64	1.85666666667	5.59666666667
ENSGALG00000013223	CLEC3A	C-type lectin domain family 3 member A [Source:NCBI gene;Acc:425961]	0.301	-1.73157641692	0.0180652444492	0.999918627541	yes	down	4.23	6.58	2.58	2.06	2.22	2.18	4.46333333333	2.15333333333
ENSGALG00000036956		-	0.244	-2.0339930778	0.0182608152136	0.999918627541	yes	down	1384.08	7246.21	783.59	923.07	816.85	1136.41	3137.96	958.776666667
ENSGALG00000001080	NR5A1	nuclear receptor subfamily 5 group A member 1 [Source:NCBI gene;Acc:395960]	0.382	-1.38730787832	0.0182750070957	0.999918627541	yes	down	78.67	157.36	50.68	28.73	51.71	50.28	95.57	43.5733333333
ENSGALG00000036001	SMAD2Z	SMAD family member 2-Z [Source:NCBI gene;Acc:395247]	2.400	1.2632837067	0.0183614866494	0.999918627541	yes	up	29.27	19.59	24.15	33.16	120.77	34.63	24.3366666667	62.8533333333
ENSGALG00000015489	FAXC	failed axon connections homolog [Source:NCBI gene;Acc:428630]	0.297	-1.75012938347	0.0186753040692	0.999918627541	yes	down	3.55	20.82	7.88	3.16	3.13	3.66	10.75	3.31666666667
ENSGALG00000001181	KCNJ5	Potassium inwardly rectifying channel subfamily J member 5 [Source:NCBI gene;Acc:395925]	0.196	-2.35274487344	0.0187050837877	0.999918627541	yes	down	6.23	89.6	12.77	6.56	15.58	6.56	36.2	9.56666666667
ENSGALG00000032986	CFTR	cystic fibrosis transmembrane conductance regulator [Source:NCBI gene;Acc:100049619]	2.614	1.38648144388	0.0188136352352	0.999918627541	yes	up	0.55	0.27	0.9	0.86	2.48	1.4	0.573333333333	1.58
ENSGALG00000045173		down-regulated in colon cancer 1 [Source:NCBI gene;Acc:771569]	4.981	2.31644111315	0.0189381446154	0.999918627541	yes	up	0.23	0.17	0.96	4.43	1.24	0.62	0.453333333333	2.09666666667
ENSGALG00000028810	CHCHD10	coiled-coil-helix-coiled-coil-helix domain containing 10 [Source:NCBI gene;Acc:416933]	0.459	-1.12277792749	0.0190117639262	0.999918627541	yes	down	181.3	365.95	246.26	152.45	110.15	134.63	264.503333333	132.41
ENSGALG00000053570		-	2.700	1.43303491479	0.0190469001075	0.999918627541	yes	up	1.33	0.83	4.46	2.53	4.14	4.56	2.20666666667	3.74333333333
ENSGALG00000053174		-	3.466	1.79312255821	0.0191003128731	0.999918627541	yes	up	0.79	1.4	1.14	3.68	1.54	7.49	1.11	4.23666666667
ENSGALG00000005797	COL20A1	collagen type XX alpha 1 chain [Source:NCBI gene;Acc:419243]	0.247	-2.0145875704	0.0192920151674	0.999918627541	yes	down	12.35	40.04	7.55	4.72	11.5	2.01	19.98	6.07666666667
ENSGALG00000015203		-	0.127	-2.977499658	0.0194299983918	0.999918627541	yes	down	0.92	24.74	2.35	0.98	2.59	3.28	9.33666666667	2.28333333333
ENSGALG00000030350		vesicle-associated membrane protein 2 (synaptobrevin 2) [Source:NCBI gene;Acc:424827]	0.234	-2.0942107115	0.0194535148551	0.999918627541	yes	down	9.85	37.17	16.56	8.35	13.08	14.89	21.1933333333	12.1066666667
ENSGALG00000017184	MMP7	matrix metallopeptidase 7 [Source:NCBI gene;Acc:418983]	24.733	4.62833698728	0.0196251094609	0.999918627541	yes	up	0.08	0	0.2	0.72	6.06	0	0.0933333333333	2.26
ENSGALG00000039883	PIGV	phosphatidylinositol glycan anchor biosynthesis class V [Source:NCBI gene;Acc:771632]	4.283	2.09872368866	0.0197384103389	0.999918627541	yes	up	0.61	0.27	0.68	0.52	1.72	4.81	0.52	2.35
ENSGALG00000003670	MAFB	MAF bZIP transcription factor B [Source:NCBI gene;Acc:419173]	2.801	1.48608209107	0.0198755793196	0.999918627541	yes	up	16	13.94	20.23	91.63	30.15	19.13	16.7233333333	46.97
ENSGALG00000053886		-	0.456	-1.13150028861	0.0199250025324	0.999918627541	yes	down	3.71	2.61	1.68	0.93	1.73	1.33	2.66666666667	1.33
ENSGALG00000053330		-	0.295	-1.76037646889	0.0199334734796	0.999918627541	yes	down	6.77	20.31	3.81	4.01	4.65	2.18	10.2966666667	3.61333333333
ENSGALG00000035842	SLC37A2	solute carrier family 37 (glucose-6-phosphate transporter), member 2 [Source:NCBI gene;Acc:419704]	2.566	1.35946926671	0.0200887921943	0.999918627541	yes	up	2.75	2.35	2.97	17.42	4.91	3.34	2.69	8.55666666667
ENSGALG00000054736		-	0.204	-2.29429076162	0.020096329204	0.999918627541	yes	down	0.4	3.39	1.22	0.36	0.68	0.46	1.67	0.5
ENSGALG00000002081	MMP28	matrix metallopeptidase 28 [Source:NCBI gene;Acc:417523]	2.174	1.12066419016	0.0202616955238	0.999918627541	yes	up	2.51	2.33	2.66	8.53	4.84	3.53	2.5	5.63333333333
ENSGALG00000041103	SLC18A3	solute carrier family 18 member A3 [Source:NCBI gene;Acc:404302]	0.316	-1.66252909299	0.0204185860366	0.999918627541	yes	down	10.71	19.07	10.67	1.14	6.48	7.32	13.4833333333	4.98
ENSGALG00000033279	RAX	retina and anterior neural fold homeobox [Source:NCBI gene;Acc:100677794]	2.956	1.56357787216	0.0204719601465	0.999918627541	yes	up	3.33	1.57	2.46	2.21	8.35	12.61	2.45333333333	7.72333333333
ENSGALG00000048242		-	0.293	-1.77128180251	0.0208439292683	0.999918627541	yes	down	4.45	0.43	1.89	0.32	0.97	0.7	2.25666666667	0.663333333333
ENSGALG00000004394		poly(rC) binding protein 3 [Source:NCBI gene;Acc:100858906]	0.204	-2.29007718384	0.0209289904217	0.999918627541	yes	down	3.4	27.11	2.01	2.05	2.8	3.98	10.84	2.94333333333
ENSGALG00000003580	MMP2	matrix metallopeptidase 2 [Source:NCBI gene;Acc:386583]	2.150	1.10406999826	0.0210093898056	0.999918627541	yes	up	41.64	31.47	35.44	128.35	49.31	61.51	36.1833333333	79.7233333333
ENSGALG00000001264	PLXNA2	plexin A2 [Source:NCBI gene;Acc:419857]	0.433	-1.20687552667	0.0214532129774	0.999918627541	yes	down	10.47	19.68	10.22	5.59	8.27	7.53	13.4566666667	7.13
ENSGALG00000048439		-	11.074	3.46914038898	0.0216131986443	0.999918627541	yes	up	0.06	0	0.07	0.09	0.24	1.17	0.0433333333333	0.5
ENSGALG00000010533	ELAVL4	ELAV like RNA binding protein 4 [Source:NCBI gene;Acc:395634]	0.266	-1.91157976995	0.0216656581366	0.999918627541	yes	down	18.85	75.27	32.77	9.64	24.61	20.95	42.2966666667	18.4
ENSGALG00000001968	SYT6	synaptotagmin 6 [Source:NCBI gene;Acc:428270]	0.240	-2.05607293946	0.0217870485871	0.999918627541	yes	down	2.36	28.02	5.65	3.96	3.46	2.01	12.01	3.14333333333
ENSGALG00000051366		-	0.228	-2.13208519925	0.0219715261531	0.999918627541	yes	down	9.15	0.46	3.53	1.15	1.77	1.97	4.38	1.63
ENSGALG00000026055	PALM	paralemmin [Source:NCBI gene;Acc:101750199]	0.467	-1.09756347357	0.0222373358245	0.999918627541	yes	down	25.13	38.08	19.05	11.54	19.67	13.29	27.42	14.8333333333
ENSGALG00000025896	PLPPR4	phospholipid phosphatase related 4 [Source:NCBI gene;Acc:424476]	0.022	-5.47703401148	0.0223089491895	0.999918627541	yes	down	0.11	2.46	0	0	0	0.08	0.856666666667	0.0266666666667
ENSGALG00000010413	NGB	neuroglobin [Source:NCBI gene;Acc:428896]	0.369	-1.43852026055	0.0226296313555	0.999918627541	yes	down	7.38	26.6	15.32	4.16	9.83	6.72	16.4333333333	6.90333333333
ENSGALG00000030492	ASCL2	achaete-scute family bHLH transcription factor 2 [Source:HGNC Symbol;Acc:HGNC:739]	0.278	-1.84687699695	0.0230044913011	0.999918627541	yes	down	5.55	19.51	3.91	4.44	1.88	3.18	9.65666666667	3.16666666667
ENSGALG00000052045		-	0.257	-1.96004285484	0.0230514845767	0.999918627541	yes	down	0.39	2.88	0.94	0.5	0.67	0.42	1.40333333333	0.53
ENSGALG00000026297		matrix metallopeptidase 3 [Source:NCBI gene;Acc:428086]	4.677	2.2256324807	0.0234493995089	0.999918627541	yes	up	1.82	0.09	0.16	6.45	16.09	0.32	0.69	7.62
ENSGALG00000006490	SCN3B	sodium voltage-gated channel beta subunit 3 [Source:NCBI gene;Acc:419744]	0.414	-1.27305120247	0.0235387215961	0.999918627541	yes	down	7.63	20.06	8.85	5.34	6.05	6.73	12.18	6.04
ENSGALG00000003149		inositol 1,4,5-trisphosphate receptor type 3 [Source:NCBI gene;Acc:419910]	0.288	-1.79561395334	0.0238470102618	0.999918627541	yes	down	2.97	18.89	4.09	2.47	3.35	3.38	8.65	3.06666666667
ENSGALG00000037170	TRIM39.2	tripartite motif containing 39.2 [Source:NCBI gene;Acc:417041]	0.381	-1.39286919287	0.0239279683056	0.999918627541	yes	down	1.81	1.33	2.01	0.9	0.81	0.31	1.71666666667	0.673333333333
ENSGALG00000006513	F9	coagulation factor IX [Source:NCBI gene;Acc:374258]	7.100	2.8277931515	0.0240857034408	0.999918627541	yes	up	0.44	0	1.56	1.31	7.64	3.74	0.666666666667	4.23
ENSGALG00000054608		-	0.379	-1.39916673067	0.0240881256776	0.999918627541	yes	down	8.64	2.5	9.83	3	5.7	2.85	6.99	3.85
ENSGALG00000047465		-	0.018	-5.80121995895	0.024192678026	0.999918627541	yes	down	0.12	3.5	0	0	0.13	0	1.20666666667	0.0433333333333
ENSGALG00000015010	NSG1	neuron specific gene family member 1 [Source:NCBI gene;Acc:395251]	0.344	-1.54041807688	0.0242624861057	0.999918627541	yes	down	41.05	138.55	54.04	17.48	46.46	33.87	77.88	32.6033333333
ENSGALG00000016590	TLR7	toll like receptor 7 [Source:NCBI gene;Acc:418638]	3.641	1.86430035315	0.0244848615174	0.999918627541	yes	up	0.3	0.72	1.61	7.28	2.26	1.02	0.876666666667	3.52
ENSGALG00000053595	CXXC4	CXXC finger protein 4 [Source:HGNC Symbol;Acc:HGNC:24593]	0.382	-1.38716622811	0.024509608794	0.999918627541	yes	down	7.25	4.03	3.16	1.75	3.72	4.63	4.81333333333	3.36666666667
ENSGALG00000047013		-	0.012	-6.35066088029	0.024536377963	0.999918627541	yes	down	0	2.49	0.36	0	0	0	0.95	0
ENSGALG00000040621	IL18R1	interleukin 18 receptor 1 [Source:NCBI gene;Acc:418717]	2.773	1.47129278666	0.0246690858177	0.999918627541	yes	up	0.56	1.22	0.68	3.7	1.66	2.13	0.82	2.49666666667
ENSGALG00000054062		-	3.847	1.94383970355	0.0249457014471	0.999918627541	yes	up	0.48	0.34	0.24	2.96	1.05	0.55	0.353333333333	1.52
ENSGALG00000052075		-	0.053	-4.23206185913	0.0249584842944	0.999918627541	yes	down	5.79	1.24	2.24	0	0.49	0	3.09	0.163333333333
ENSGALG00000008810	FAM161A	family with sequence similarity 161 member A [Source:NCBI gene;Acc:769188]	65.455	6.03242733823	0.0252523676391	0.999918627541	yes	up	0	0	0	0.01	0.27	0.68	0	0.32
ENSGALG00000040079	ZFPM2	zinc finger protein, FOG family member 2 [Source:NCBI gene;Acc:420269]	2.031	1.02217885011	0.0253209429384	0.999918627541	yes	up	5.21	2.7	4.7	12.76	7.22	5.8	4.20333333333	8.59333333333
ENSGALG00000036551		-	0.382	-1.38697383336	0.025413475879	0.999918627541	yes	down	1.42	1.27	3.06	0.44	1.31	0.64	1.91666666667	0.796666666667
ENSGALG00000049871		-	2.730	1.44892493646	0.0256791134669	0.999918627541	yes	up	77.23	16.29	25.43	142.24	82.06	58.33	39.65	94.21
ENSGALG00000050790		-	0.256	-1.96324485365	0.0259269404792	0.999918627541	yes	down	9.96	1.78	15.94	3.54	1.22	1.22	9.22666666667	1.99333333333
ENSGALG00000047797		-	0.298	-1.74538916645	0.0259773736624	0.999918627541	yes	down	9.76	4.53	6.13	2.02	1.78	2.57	6.80666666667	2.12333333333
ENSGALG00000053290		-	0.286	-1.80364596293	0.0261584920622	0.999918627541	yes	down	1.1	2.99	1.65	0.4	1.17	0.34	1.91333333333	0.636666666667
ENSGALG00000028880	FDPS	farnesyl diphosphate synthase [Source:NCBI gene;Acc:425061]	0.383	-1.38464080492	0.0264184868631	0.999918627541	yes	down	202.62	546.18	157.19	124.5	132.43	154.14	301.996666667	137.023333333
ENSGALG00000002913	BRI3BP	BRI3 binding protein [Source:NCBI gene;Acc:416812]	0.408	-1.29393207736	0.0268156716415	0.999918627541	yes	down	12.19	37.87	22.89	13.54	9.48	10.56	24.3166666667	11.1933333333
ENSGALG00000050533		-	2.688	1.4267171392	0.0270356685887	0.999918627541	yes	up	1.52	0.49	1.39	4.8	1.48	2.58	1.13333333333	2.95333333333
ENSGALG00000003838		protein FAM49A-like [Source:NCBI gene;Acc:419677]	0.177	-2.49500297681	0.0270984730414	0.999918627541	yes	down	1.59	11.57	1.56	0.21	2.01	1.12	4.90666666667	1.11333333333
ENSGALG00000029197	KIRREL3	kin of IRRE like 3 (Drosophila) [Source:NCBI gene;Acc:419719]	0.422	-1.24441696292	0.0271299657076	0.999918627541	yes	down	17.03	32.43	22.94	6.43	12.84	15.74	24.1333333333	11.67
ENSGALG00000027793	SCN9A	sodium voltage-gated channel alpha subunit 9 [Source:NCBI gene;Acc:395946]	0.299	-1.7396402144	0.0272694771486	0.999918627541	yes	down	3.08	12.97	3.06	1.09	2.27	3.66	6.37	2.34
ENSGALG00000003473	SFRP1	secreted frizzled related protein 1 [Source:NCBI gene;Acc:395237]	0.396	-1.33520943009	0.0273962239314	0.999918627541	yes	down	52.48	167.13	66.87	31.11	53.64	49.65	95.4933333333	44.8
ENSGALG00000004448	BRINP2	BMP/retinoic acid inducible neural specific 2 [Source:NCBI gene;Acc:424433]	0.474	-1.07583507538	0.028122730825	0.999918627541	yes	down	7.89	3.51	14.65	2.15	5.13	4.59	8.68333333333	3.95666666667
ENSGALG00000043610		alpha-tectorin-like [Source:NCBI gene;Acc:100857892]	3.456	1.78899659067	0.0283874221074	0.999918627541	yes	up	9.09	18.79	7.36	90.2	35.89	14.61	11.7466666667	46.9
ENSGALG00000010554		regulator of microtubule dynamics 2 [Source:NCBI gene;Acc:421465]	0.291	-1.78009231064	0.0285567052574	0.999918627541	yes	down	10.86	72.85	18.43	8.47	16.65	13.31	34.0466666667	12.81
ENSGALG00000049991		-	2.075	1.05325292956	0.0286569536304	0.999918627541	yes	up	3.58	1.62	1.79	3.91	3.67	7.55	2.33	5.04333333333
ENSGALG00000006091		-	0.370	-1.43331648405	0.0288857353439	0.999918627541	yes	down	1.77	0.98	0.83	0.36	0.44	0.61	1.19333333333	0.47
ENSGALG00000034025	ASIC1	acid sensing ion channel subunit 1 [Source:NCBI gene;Acc:426883]	0.355	-1.49213464606	0.0290123428909	0.999918627541	yes	down	3.43	13.73	3.71	2.9	2.13	3.13	6.95666666667	2.72
ENSGALG00000047709		-	2.880	1.52624722815	0.0291014990086	0.999918627541	yes	up	8.25	1.18	3.81	5.45	12.96	16.58	4.41333333333	11.6633333333
ENSGALG00000048133		-	2.907	1.53947227593	0.0293138638309	0.999918627541	yes	up	1.1	0.65	2.13	6.57	2.2	2.09	1.29333333333	3.62
ENSGALG00000008262	RASGRF1	Ras protein specific guanine nucleotide releasing factor 1 [Source:NCBI gene;Acc:415578]	0.326	-1.61872990847	0.0293401258375	0.999918627541	yes	down	2.6	13.04	3.92	2.01	3.21	2.49	6.52	2.57
ENSGALG00000031546		gastric intrinsic factor [Source:NCBI gene;Acc:770547]	2.088	1.06198888075	0.0293839999526	0.999918627541	yes	up	653.41	165.45	360.73	1066.61	864	540.84	393.196666667	823.816666667
ENSGALG00000027789	RAB37	RAB37, member RAS oncogene family [Source:NCBI gene;Acc:100859318]	0.167	-2.5832740071	0.0298069309222	0.999918627541	yes	down	0.4	18.7	2.02	2.49	1.67	1.57	7.04	1.91
ENSGALG00000045096		neuropeptide W [Source:NCBI gene;Acc:101748764]	3.304	1.72432937606	0.0311047940124	0.999918627541	yes	up	1.22	0.69	1.82	4.86	3.22	4.35	1.24333333333	4.14333333333
ENSGALG00000037437	EGR3	early growth response 3 [Source:NCBI gene;Acc:102725543]	0.254	-1.97954997129	0.0313386467797	0.999918627541	yes	down	2.23	14.68	2.81	1.62	1.38	1.8	6.57333333333	1.6
ENSGALG00000003103	MST1R	macrophage stimulating 1 receptor [Source:NCBI gene;Acc:427573]	2.215	1.14718945808	0.0317237574016	0.999918627541	yes	up	1.4	0.83	0.95	3.52	1.01	2.5	1.06	2.34333333333
ENSGALG00000003172	SLC16A9	solute carrier family 16 member 9 [Source:NCBI gene;Acc:423667]	0.421	-1.24801452799	0.0318978019776	0.999918627541	yes	down	16.42	47.31	24.91	9	20.27	13.91	29.5466666667	14.3933333333
ENSGALG00000016370	TPO	thyroid peroxidase [Source:NCBI gene;Acc:776120]	2.085	1.05970658793	0.0321146233553	0.999918627541	yes	up	2.15	2.38	5.97	4.72	10.67	7.54	3.5	7.64333333333
ENSGALG00000007269	GABRA3	gamma-aminobutyric acid type A receptor alpha3 subunit [Source:NCBI gene;Acc:422289]	0.307	-1.70291856907	0.0322622945825	0.999918627541	yes	down	6.73	17.68	6.96	4.79	8.13	6.91	10.4566666667	6.61
ENSGALG00000000059	TUBB3	tubulin, beta 3 class III [Source:NCBI gene;Acc:431043]	0.329	-1.60335456068	0.0324226038764	0.999918627541	yes	down	78.42	369.73	106.97	38.31	76.11	109.84	185.04	74.7533333333
ENSGALG00000051279	PPP1R1A	protein phosphatase 1 regulatory inhibitor subunit 1A [Source:HGNC Symbol;Acc:HGNC:9286]	8.243	3.04319204177	0.0324529292769	0.999918627541	yes	up	0.25	0.23	0.31	4.22	1.37	1.05	0.263333333333	2.21333333333
ENSGALG00000027240	TSPAN13	tetraspanin 13 [Source:NCBI gene;Acc:420595]	0.395	-1.3401934682	0.0327321491572	0.999918627541	yes	down	97.29	267.98	88.09	61.39	77.53	81.97	151.12	73.63
ENSGALG00000050273		-	3.277	1.71229411057	0.0329043495158	0.999918627541	yes	up	9.94	2.72	17.17	55.1	20.24	17.03	9.94333333333	30.79
ENSGALG00000005204		glutathione S-transferase theta 1-like [Source:NCBI gene;Acc:769847]	2.255	1.17282720995	0.0329921594569	0.999918627541	yes	up	17.8	8.01	9.35	42.03	23.59	14.45	11.72	26.69
ENSGALG00000049878		-	3.995	1.99824341488	0.0331413805331	0.999918627541	yes	up	1.4	0.27	1.84	6.85	1.13	7.63	1.17	5.20333333333
ENSGALG00000023781	TREM2	triggering receptor expressed on myeloid cells 2 [Source:NCBI gene;Acc:419920]	3.059	1.61313934582	0.0332734114723	0.999918627541	yes	up	2.5	1.73	3.68	17.45	2.36	3.41	2.63666666667	7.74
ENSGALG00000030442	FOXC1	forkhead box C1 [Source:NCBI gene;Acc:395856]	0.178	-2.48914258368	0.0335130938814	0.999918627541	yes	down	0.44	6.44	0.74	1.21	0.19	0.47	2.54	0.623333333333
ENSGALG00000012457	SSTR3	somatostatin receptor 3 [Source:NCBI gene;Acc:427907]	9.785	3.29062467467	0.0336668950384	0.999918627541	yes	up	0.03	0.03	0	0.16	0.32	0.23	0.02	0.236666666667
ENSGALG00000007314	DSCAML1	DS cell adhesion molecule like 1 [Source:NCBI gene;Acc:428249]	0.164	-2.60706052882	0.0337920170356	0.999918627541	yes	down	0.1	1.14	0.16	0.04	0.2	0.06	0.466666666667	0.1
ENSGALG00000016670	AvBD3	avian beta-defensin 3 [Source:NCBI gene;Acc:395363]	0.246	-2.02218205066	0.0339100740945	0.999918627541	yes	down	12.15	4.03	11.79	1.93	15.8	1.68	9.32333333333	6.47
ENSGALG00000051676	INA	internexin neuronal intermediate filament protein alpha [Source:NCBI gene;Acc:101747308]	0.282	-1.82857732677	0.0340568401822	0.999918627541	yes	down	2.39	13.06	2.86	2.32	1.77	2.17	6.10333333333	2.08666666667
ENSGALG00000052916		-	0.309	-1.69275734859	0.0340697847133	0.999918627541	yes	down	8.27	2.35	10.07	2.17	3.96	3.69	6.89666666667	3.27333333333
ENSGALG00000001115	MMEL1	membrane metallo-endopeptidase-like 1 [Source:NCBI gene;Acc:770671]	0.341	-1.55240000336	0.0340764733597	0.999918627541	yes	down	1.21	5.87	2.89	1.97	1.1	1.1	3.32333333333	1.39
ENSGALG00000010950	PPP4R4	protein phosphatase 4 regulatory subunit 4 [Source:NCBI gene;Acc:423430]	0.332	-1.59197487012	0.0342210534002	0.999918627541	yes	down	8.84	54.32	13.18	9.02	10.51	10.53	25.4466666667	10.02
ENSGALG00000011404	HOPX	HOP homeobox [Source:NCBI gene;Acc:395241]	2.433	1.28277832391	0.0343357891217	0.999918627541	yes	up	4.85	5.98	12.49	32.23	18.55	10.43	7.77333333333	20.4033333333
ENSGALG00000043768	MT-ND2	NADH-ubiquinone oxidoreductase chain 2 [Source:UniProtKB/Swiss-Prot;Acc:P18937]	0.311	-1.68481825925	0.0343954197438	0.999918627541	yes	down	2007.69	7156.67	884.74	1108.45	1222.96	1528.75	3349.7	1286.72
ENSGALG00000006507	CLMP	CXADR like membrane protein [Source:NCBI gene;Acc:419747]	3.459	1.79019308958	0.0345278962615	0.999918627541	yes	up	0.25	0.05	0.06	0.49	0.34	0.43	0.12	0.42
ENSGALG00000019509	CCDC102B	coiled-coil domain containing 102B [Source:NCBI gene;Acc:100859046]	2.189	1.13004280935	0.0345776828726	0.999918627541	yes	up	1.99	4.06	4.08	8.07	5.79	7.84	3.37666666667	7.23333333333
ENSGALG00000026631	HOXA10	homeobox A10 [Source:NCBI gene;Acc:776143]	3.980	1.99276417139	0.0346980796026	0.999918627541	yes	up	2.65	2.45	16.47	39.7	26.95	2.22	7.19	22.9566666667
ENSGALG00000007186	TMEM268	transmembrane protein 268 [Source:NCBI gene;Acc:417248]	3.876	1.95447819507	0.034789271671	0.999918627541	yes	up	1.53	3.04	1.64	19.62	4.18	1.92	2.07	8.57333333333
ENSGALG00000053847		-	0.214	-2.221815761	0.0350384678018	0.999918627541	yes	down	5.58	2.34	19.59	0.44	1.02	4.26	9.17	1.90666666667
ENSGALG00000027064	HIST1H3H	histone cluster 1 H3 family member h [Source:NCBI gene;Acc:100858681]	2.312	1.20945268964	0.0350844255171	0.999918627541	yes	up	7.3	2.19	3.63	13.3	10.24	7.1	4.37333333333	10.2133333333
ENSGALG00000051091		-	7.401	2.88772448506	0.0354335730205	0.999918627541	yes	up	0.19	1.88	0.46	7.23	15.68	0.19	0.843333333333	7.7
ENSGALG00000008298	LRRC17	leucine rich repeat containing 17 [Source:NCBI gene;Acc:395440]	2.162	1.11228931799	0.0354701065401	0.999918627541	yes	up	8.47	5.75	6.14	25.43	8	15.96	6.78666666667	16.4633333333
ENSGALG00000052931	FOXL3	forkhead box protein L1-like [Source:NCBI gene;Acc:427656]	2.074	1.05209582705	0.0354703896704	0.999918627541	yes	up	2.4	0.6	1.87	2.79	3.09	4.25	1.62333333333	3.37666666667
ENSGALG00000000505	KCNH6	potassium voltage-gated channel subfamily H member 6 [Source:NCBI gene;Acc:414871]	0.344	-1.54052878898	0.0355422816112	0.999918627541	yes	down	0.86	2.71	1.27	0.31	1.04	0.63	1.61333333333	0.66
ENSGALG00000031527	ARL8BL	ADP-ribosylation factor-like 8B-like [Source:NCBI gene;Acc:769134]	0.330	-1.59800801213	0.0357361804134	0.999918627541	yes	down	26.78	108.09	22.38	17.29	18.36	28.05	52.4166666667	21.2333333333
ENSGALG00000054262	ITPRID1	coiled-coil domain containing 129 [Source:NCBI gene;Acc:101751288]	0.241	-2.05038030888	0.0357822292922	0.999918627541	yes	down	0.51	2.37	0.35	0.29	0.4	0.28	1.07666666667	0.323333333333
ENSGALG00000053197		-	3.127	1.64463646173	0.0361308031293	0.999918627541	yes	up	9.77	5.83	18.26	69.02	7.46	24.41	11.2866666667	33.63
ENSGALG00000043598		-	0.392	-1.34982033336	0.0361711556605	0.999918627541	yes	down	736.8	1527.38	346.37	357	350.66	500.09	870.183333333	402.583333333
ENSGALG00000007503	KMO	kynurenine 3-monooxygenase [Source:NCBI gene;Acc:424041]	65.048	6.02344312842	0.0361717558169	0.999918627541	yes	up	0	0	0	1.34	0.13	0	0	0.49
ENSGALG00000002108		envoplakin [Source:NCBI gene;Acc:427805]	0.196	-2.3539427401	0.0361799523631	0.999918627541	yes	down	0.31	1.09	0.07	0.05	0.16	0.15	0.49	0.12
ENSGALG00000011005	KCNK1	potassium two pore domain channel subfamily K member 7 [Source:NCBI gene;Acc:421519]	0.311	-1.68505257707	0.036222714536	0.999918627541	yes	down	6.21	33.71	7.13	4.04	5.77	8.28	15.6833333333	6.03
ENSGALG00000026981	NHSL1	NHS like 1 [Source:NCBI gene;Acc:421680]	0.425	-1.23314904494	0.0364985085825	0.999918627541	yes	down	14.53	40.2	26.84	10.48	17.13	16.99	27.19	14.8666666667
ENSGALG00000006728	SLC5A1	solute carrier family 5 member 1 [Source:NCBI gene;Acc:395496]	0.177	-2.49998659142	0.0366450839548	0.999918627541	yes	down	0.32	2.14	0.22	0.04	0.24	0.33	0.893333333333	0.203333333333
ENSGALG00000044606	MEP1B	meprin A subunit beta [Source:NCBI gene;Acc:421097]	0.115	-3.11579891033	0.0369564485049	0.999918627541	yes	down	0.03	0.59	0.39	0.06	0.04	0.03	0.336666666667	0.0433333333333
ENSGALG00000054640		-	5.067	2.3412029064	0.0370042588209	0.999918627541	yes	up	0.67	0.72	1.26	0.74	3.23	7.46	0.883333333333	3.81
ENSGALG00000039701		class II histocompatibility antigen, B-L beta chain-like [Source:NCBI gene;Acc:107057103]	0.261	-1.93650207807	0.0370088455713	0.999918627541	yes	down	1.12	4.94	3.05	1.29	0.98	0.3	3.03666666667	0.856666666667
ENSGALG00000047627		-	3.522	1.8165441122	0.0370608516316	0.999918627541	yes	up	1.78	0.61	8.13	16.49	5.7	12.11	3.50666666667	11.4333333333
ENSGALG00000013892	MAP3K5	mitogen-activated protein kinase kinase kinase 5 [Source:NCBI gene;Acc:421688]	2.752	1.46066349667	0.0371221049421	0.999918627541	yes	up	78.65	19.29	47.14	278.35	43.95	93.64	48.36	138.646666667
ENSGALG00000015624	VCAN	versican [Source:NCBI gene;Acc:395565]	2.767	1.46839853665	0.0377042997331	0.999918627541	yes	up	2.65	1.66	1.06	9.67	2.13	3.18	1.79	4.99333333333
ENSGALG00000014236	ATP8A1	ATPase phospholipid transporting 8A1 [Source:NCBI gene;Acc:422776]	0.279	-1.84194157754	0.0377735439366	0.999918627541	yes	down	2.5	28.41	6.35	4.09	4.43	4.16	12.42	4.22666666667
ENSGALG00000012446	ELFN2	extracellular leucine rich repeat and fibronectin type III domain containing 2 [Source:NCBI gene;Acc:427906]	0.252	-1.9873935543	0.0377943784611	0.999918627541	yes	down	0.43	2.35	0.72	0.2	0.51	0.37	1.16666666667	0.36
ENSGALG00000051388		-	0.201	-2.31750976762	0.0381874585664	0.999918627541	yes	down	0.28	0.42	1.71	0.23	0.23	0.08	0.803333333333	0.18
ENSGALG00000053405	PDCL2	phosducin like 2 [Source:HGNC Symbol;Acc:HGNC:29524]	0.384	-1.37900461285	0.0382670448001	0.999918627541	yes	down	5.69	2.22	2.68	1.02	0.53	2.01	3.53	1.18666666667
ENSGALG00000032746	ENPP2	ectonucleotide pyrophosphatase/phosphodiesterase 2 [Source:NCBI gene;Acc:420361]	0.298	-1.7442271722	0.0383027017595	0.999918627541	yes	down	12.95	102.04	19.54	18.19	17.3	15.21	44.8433333333	16.9
ENSGALG00000017933	U1	U1 spliceosomal RNA [Source:RFAM;Acc:RF00003]	5.845	2.54719236595	0.0383174149939	0.999918627541	yes	up	216.08	187.45	0	955.35	1226.23	213.23	134.51	798.27
ENSGALG00000009395	GLRB	glycine receptor beta [Source:NCBI gene;Acc:422411]	0.134	-2.902117547	0.0385350858931	0.999918627541	yes	down	1.55	11.04	0.15	0.96	0.64	2.84	4.24666666667	1.48
ENSGALG00000013817	SPIRE1	spire type actin nucleation factor 1 [Source:NCBI gene;Acc:421033]	0.415	-1.26740742307	0.0385702429129	0.999918627541	yes	down	6.98	15.15	4.48	4.83	5.62	4.39	8.87	4.94666666667
ENSGALG00000045510		mesothelin-like [Source:NCBI gene;Acc:770761]	9.278	3.21381914994	0.0386436060183	0.999918627541	yes	up	0	0.13	0.3	3.15	0.65	0.07	0.143333333333	1.29
ENSGALG00000044344		-	0.287	-1.79959889284	0.0387849714434	0.999918627541	yes	down	1.12	3.94	1.44	0.53	0.98	0.71	2.16666666667	0.74
ENSGALG00000049530		-	2.439	1.28616775506	0.0388157220213	0.999918627541	yes	up	11.52	5.3	24.84	18.91	34.63	19.58	13.8866666667	24.3733333333
ENSGALG00000007667	GPR158	G protein-coupled receptor 158 [Source:NCBI gene;Acc:100859400]	0.354	-1.49830102283	0.0388999132955	0.999918627541	yes	down	9.5	26.61	15.77	6.79	11.52	11.05	17.2933333333	9.78666666667
ENSGALG00000006467	XKR7	XK related 7 [Source:NCBI gene;Acc:771861]	0.257	-1.96027515045	0.0389875215151	0.999918627541	yes	down	0.46	1.92	0.45	0.42	0.18	0.29	0.943333333333	0.296666666667
ENSGALG00000010158	KANK1	KN motif and ankyrin repeat domains 1 [Source:NCBI gene;Acc:395475]	0.382	-1.38723400235	0.0390147920548	0.999918627541	yes	down	30.61	116.35	33.5	23.98	29.73	29.81	60.1533333333	27.84
ENSGALG00000050932		-	5.152	2.36505756154	0.0392999526337	0.999918627541	yes	up	0.23	1.76	0.54	4.95	0.78	9.14	0.843333333333	4.95666666667
ENSGALG00000045362		-	0.061	-4.03947936811	0.0394758755946	0.999918627541	yes	down	1.21	41.69	1.56	2.32	0	1.27	14.82	1.19666666667
ENSGALG00000023904	FIBIN	fin bud initiation factor homolog (zebrafish) [Source:NCBI gene;Acc:426933]	0.454	-1.13987480255	0.0397888286893	0.999918627541	yes	down	76.89	204.46	88.92	54.08	73.76	68.13	123.423333333	65.3233333333
ENSGALG00000047945		-	3.067	1.61705392126	0.0400144824314	0.999918627541	yes	up	0.88	0.72	1.09	0.45	3.9	3.66	0.896666666667	2.67
ENSGALG00000041722	STX1A	syntaxin 1A [Source:NCBI gene;Acc:100857565]	0.316	-1.66247182572	0.0400833944235	0.999918627541	yes	down	2.9	24.18	5.87	3.77	4	4.05	10.9833333333	3.94
ENSGALG00000016661	BLK	BLK proto-oncogene, Src family tyrosine kinase [Source:NCBI gene;Acc:422035]	3.976	1.99137980617	0.0401341846114	0.999918627541	yes	up	0.72	1.8	1.68	13.55	2.61	1.16	1.4	5.77333333333
ENSGALG00000052852		-	2.172	1.11890266164	0.0401363393496	0.999918627541	yes	up	13.82	4.08	23.26	19.09	39.84	28.15	13.72	29.0266666667
ENSGALG00000031997	SFRP4	secreted frizzled related protein 4 [Source:NCBI gene;Acc:420732]	2.975	1.57307610292	0.0406290130517	0.999918627541	yes	up	14.8	4.57	7.29	53.87	9.53	12.36	8.88666666667	25.2533333333
ENSGALG00000053234		-	13.845	3.79125440406	0.0408071875566	0.999918627541	yes	up	0	0.05	0	0.26	0.29	0.32	0.0166666666667	0.29
ENSGALG00000047761		uncharacterized LOC769729 [Source:NCBI gene;Acc:769729]	2.002	1.00157947847	0.0411830197134	0.999918627541	yes	up	11.34	16.36	13.33	41.83	26.45	20.98	13.6766666667	29.7533333333
ENSGALG00000017096	LNX2	uncharacterized LOC101749023 [Source:NCBI gene;Acc:101749023]	0.407	-1.29527222051	0.0416422227211	0.999918627541	yes	down	7.47	28.52	10.77	7.35	6.75	8.37	15.5866666667	7.49
ENSGALG00000025735	PDE6H	phosphodiesterase 6H [Source:NCBI gene;Acc:378929]	0.180	-2.47530101457	0.0421789314754	0.999918627541	yes	down	2.08	1.11	5.55	0.3	0.65	0.62	2.91333333333	0.523333333333
ENSGALG00000042356	FSTL3	follistatin like 3 [Source:NCBI gene;Acc:770427]	0.231	-2.11147716553	0.0422287364597	0.999918627541	yes	down	4.35	22.53	2.38	2.28	1.33	4.91	9.75333333333	2.84
ENSGALG00000029454		phospholipase A2 group IVE like 4 [Source:NCBI gene;Acc:771560]	6.487	2.69761022813	0.0423876427225	0.999918627541	yes	up	0.02	0.02	0.03	0.11	0.17	0.2	0.0233333333333	0.16
ENSGALG00000008733	LPAR3	lysophosphatidic acid receptor 3 [Source:NCBI gene;Acc:771215]	0.255	-1.97294694781	0.0425705126265	0.999918627541	yes	down	1.63	14.52	2.3	0.92	3.35	1.77	6.15	2.01333333333
ENSGALG00000003578	FN1	fibronectin 1 [Source:NCBI gene;Acc:396133]	2.422	1.27626307427	0.0426855578438	0.999918627541	yes	up	52.15	35.72	20.38	162.06	58.62	50.3	36.0833333333	90.3266666667
ENSGALG00000039140	CD14	CD14 molecule [Source:NCBI gene;Acc:100194427]	3.530	1.81963136525	0.0427883237959	0.999918627541	yes	up	0.57	1.03	0.86	6.24	1.7	1.19	0.82	3.04333333333
ENSGALG00000053520		-	2.122	1.08547161719	0.0429457362359	0.999918627541	yes	up	0.91	1.1	1.8	3.09	3.2	2.06	1.27	2.78333333333
ENSGALG00000048976		-	2.019	1.01376097989	0.0429927874056	0.999918627541	yes	up	7.86	16.2	14.95	39.84	21.23	23.38	13.0033333333	28.15
ENSGALG00000005426	FREM1	FRAS1 related extracellular matrix 1 [Source:NCBI gene;Acc:427355]	0.249	-2.00682418236	0.0431668822514	0.999918627541	yes	down	0.34	6.17	2.35	1.47	0.5	0.58	2.95333333333	0.85
ENSGALG00000010204	KCNC2	potassium voltage-gated channel subfamily C member 2 [Source:NCBI gene;Acc:772061]	0.330	-1.59961379371	0.043378077351	0.999918627541	yes	down	5.19	18.57	4.98	3.44	5.11	3.39	9.58	3.98
ENSGALG00000011288	DACT2	dishevelled binding antagonist of beta catenin 2 [Source:NCBI gene;Acc:421561]	0.396	-1.33629011214	0.0434684027455	0.999918627541	yes	down	4.5	14.45	4.98	2.63	3.93	4.71	7.97666666667	3.75666666667
ENSGALG00000016022	RUNX1	runt-related transcription factor 1 [Source:NCBI gene;Acc:396152]	2.672	1.41796351621	0.0435038251715	0.999918627541	yes	up	1.06	1.76	1.63	7.2	3.36	1.83	1.48333333333	4.13
ENSGALG00000047890	PCP4	Purkinje cell protein 4 [Source:HGNC Symbol;Acc:HGNC:8742]	0.273	-1.87253902356	0.0437196487362	0.999918627541	yes	down	7.4	22.17	9.86	1.94	9.25	16.06	13.1433333333	9.08333333333
ENSGALG00000048893		-	4.587	2.19761721725	0.0437750074458	0.999918627541	yes	up	0.64	0	5.18	3.49	18.13	5.05	1.94	8.89
ENSGALG00000052864		-	5.855	2.5497320559	0.0440338459591	0.999918627541	yes	up	0.11	0	0.09	0.26	0.63	0.32	0.0666666666667	0.403333333333
ENSGALG00000013708	CYB5A	cytochrome b5 type A [Source:NCBI gene;Acc:414798]	0.358	-1.48065275136	0.0441046831576	0.999918627541	yes	down	196.28	883.83	202.57	206.93	184.15	162.36	427.56	184.48
ENSGALG00000012802	F13A1	coagulation factor XIII A chain [Source:NCBI gene;Acc:395420]	2.489	1.31547820964	0.0441170791184	0.999918627541	yes	up	31.09	20.01	16.47	89.71	16.19	66.78	22.5233333333	57.56
ENSGALG00000052986		-	0.203	-2.30344357743	0.044148933076	0.999918627541	yes	down	3.3	27.27	1.47	0.81	3.21	4.55	10.68	2.85666666667
ENSGALG00000001859		-	4.371	2.12803458523	0.0441825146125	0.999918627541	yes	up	0.21	0.07	1.89	2.74	2.67	3.73	0.723333333333	3.04666666667
ENSGALG00000021272	SCN2B	sodium voltage-gated channel beta subunit 2 [Source:NCBI gene;Acc:419776]	0.300	-1.73710751192	0.0443613323487	0.999918627541	yes	down	4.74	28	4.6	3.31	5.41	5.14	12.4466666667	4.62
ENSGALG00000004345	OIT3	oncoprotein induced transcript 3 [Source:NCBI gene;Acc:423706]	0.272	-1.88094423962	0.0444145088008	0.999918627541	yes	down	1	13.63	2.05	1.17	3.47	1.21	5.56	1.95
ENSGALG00000014675	RHOBTB3	Rho related BTB domain containing 3 [Source:NCBI gene;Acc:431569]	0.464	-1.10847467405	0.044517858932	0.999918627541	yes	down	5.19	12.1	5.98	3.9	3.44	5.13	7.75666666667	4.15666666667
ENSGALG00000011104	GCG	glucagon [Source:NCBI gene;Acc:396196]	5.907	2.56235516757	0.0448156773352	0.999918627541	yes	up	0.08	0.37	0.1	2.4	0.52	0.73	0.183333333333	1.21666666667
ENSGALG00000045671		uncharacterized LOC416755 [Source:NCBI gene;Acc:416755]	2.361	1.23959054253	0.0448202426521	0.999918627541	yes	up	5.63	5.35	2.24	20.4	8.03	5.35	4.40666666667	11.26
ENSGALG00000049574		-	2.130	1.09100364095	0.0449774298654	0.999918627541	yes	up	8.1	5.14	5.68	19.66	7.66	10.71	6.30666666667	12.6766666667
ENSGALG00000030032	SLC4A10	solute carrier family 4 member 10 [Source:NCBI gene;Acc:424188]	0.449	-1.1540086246	0.0450327532716	0.999918627541	yes	down	2.19	3.98	1.84	0.95	1.97	1.53	2.67	1.48333333333
ENSGALG00000015877	SH3BGRL2	SH3 domain binding glutamate rich protein like 2 [Source:HGNC Symbol;Acc:HGNC:15567]	0.410	-1.28478501271	0.0452255120898	0.999918627541	yes	down	27.86	83.89	25.11	15.36	26.17	25.68	45.62	22.4033333333
ENSGALG00000015551	GRIN3A	glutamate ionotropic receptor NMDA type subunit 3A [Source:NCBI gene;Acc:769001]	0.272	-1.87633135759	0.0454998085338	0.999918627541	yes	down	1.49	15.08	3.36	1.16	4.22	1.57	6.64333333333	2.31666666667
ENSGALG00000029298	F5	coagulation factor V [Source:NCBI gene;Acc:374052]	2.887	1.52971954617	0.0456063173348	0.999918627541	yes	up	1.67	1.4	1.14	8.79	1.3	2.27	1.40333333333	4.12
ENSGALG00000040971	EGR2	uncharacterized LOC101748577 [Source:NCBI gene;Acc:101748577]	0.267	-1.90375330154	0.0457940057269	0.999918627541	yes	down	1.3	3.97	0.42	0.44	0.68	0.74	1.89666666667	0.62
ENSGALG00000053018		-	0.227	-2.14156920356	0.0458817120559	0.999918627541	yes	down	0.84	0.32	5.04	0.28	0.31	0.9	2.06666666667	0.496666666667
ENSGALG00000052736		-	0.177	-2.50140710502	0.0461248271096	0.999918627541	yes	down	0.25	1.14	0.2	0.1	0.16	0.1	0.53	0.12
ENSGALG00000053549	ADAM8	ADAM metallopeptidase domain 8 [Source:NCBI gene;Acc:423672]	4.043	2.01532686922	0.0464732478712	0.999918627541	yes	up	0.58	0.54	0.12	3.87	0.63	0.83	0.413333333333	1.77666666667
ENSGALG00000027188	SREBF1	sterol regulatory element binding transcription factor 1 [Source:NCBI gene;Acc:373915]	0.466	-1.10268906861	0.0465007113024	0.999918627541	yes	down	12.48	29.27	11.14	8.24	9.72	9.9	17.63	9.28666666667
ENSGALG00000029944	FAM222A	family with sequence similarity 222 member A [Source:NCBI gene;Acc:768548]	0.228	-2.13208914263	0.0470470174114	0.999918627541	yes	down	0.7	4.86	0.41	0.26	0.91	0.48	1.99	0.55
ENSGALG00000052854		-	2.398	1.26177395774	0.0470686231741	0.999918627541	yes	up	12.6	1.58	10.63	13.35	34.19	31.89	8.27	26.4766666667
ENSGALG00000041184	NETO1	neuropilin and tolloid like 1 [Source:NCBI gene;Acc:421018]	0.366	-1.44856122163	0.0473523638467	0.999918627541	yes	down	2.32	3.95	6.42	1.63	1.49	3.22	4.23	2.11333333333
ENSGALG00000038576		fibronectin type III domain containing 9 [Source:NCBI gene;Acc:100857510]	0.194	-2.36690037397	0.0476334715367	0.999918627541	yes	down	0.15	2.43	0.82	0.15	0.34	0.32	1.13333333333	0.27
ENSGALG00000006421	SLC16A12	solute carrier family 16 member 12 [Source:NCBI gene;Acc:423791]	0.328	-1.60977920114	0.0479333884965	0.999918627541	yes	down	2.86	13.36	3.6	1.28	4.52	2.22	6.60666666667	2.67333333333
ENSGALG00000027526	COL9A2	collagen type IX alpha 2 chain [Source:NCBI gene;Acc:396524]	2.425	1.27772573273	0.0481243549826	0.999918627541	yes	up	11.75	1.19	3.17	15.41	11.13	20.68	5.37	15.74
ENSGALG00000042750	ND1	NADH dehydrogenase subunit 1 [Source:NCBI gene;Acc:39116926]	0.339	-1.56173813279	0.0484246967862	0.999918627541	yes	down	1959.79	7533.02	999	1271.31	1544.08	1585.24	3497.27	1466.87666667
ENSGALG00000006633	TMEM243	transmembrane protein 243 [Source:NCBI gene;Acc:418647]	2.267	1.18058646745	0.0484725868495	0.999918627541	yes	up	7.34	6.84	8.61	26.82	19.73	7.26	7.59666666667	17.9366666667
ENSGALG00000017155	C11orf87	chromosome 1 open reading frame, human C11orf87 [Source:NCBI gene;Acc:418964]	0.443	-1.17598802154	0.0489068495221	0.999918627541	yes	down	2.61	7.61	3.75	2.18	2.47	3.13	4.65666666667	2.59333333333
ENSGALG00000009004	ZNF804B	zinc finger protein 804B [Source:NCBI gene;Acc:420539]	0.354	-1.49665280372	0.0491356658739	0.999918627541	yes	down	5.95	2.29	6.36	3.34	5.16	2.75	4.86666666667	3.75
ENSGALG00000052601		-	0.148	-2.76041018478	0.0493970229886	0.999918627541	yes	down	0.53	0.41	2.81	0	0.23	0.4	1.25	0.21
ENSGALG00000006220	KCNC1	potassium voltage-gated channel subfamily C member 1 [Source:HGNC Symbol;Acc:HGNC:6233]	0.166	-2.5866382566	0.0496066662542	0.999918627541	yes	down	0.32	2.97	0.28	0.09	0.15	0.52	1.19	0.253333333333
ENSGALG00000003816	NT5C1A	5'-nucleotidase, cytosolic IA [Source:NCBI gene;Acc:419675]	0.471	-1.08616470819	0.0498342039308	0.999918627541	yes	down	7.99	26.19	9.3	5.3	7.42	7.07	14.4933333333	6.59666666667
