# Supplementary material for: N-carbamylglutamate supplementation improves laying performance of layers by regulating hypothalamic-pituitary-ovarian axis
Source: Front Vet Sci. 2025 Oct 2;12:1668137. doi: 10.3389/fvets.2025.1668137 (PMC12529935; doi:10.3389/fvets.2025.1668137)
Supplement: Supplementary file 4 [file Data_Sheet_4.csv]

Num	Pathway id	Description	Database	Ratio_in_study	Ratio_in_pop	Pvalue	Padjust	First Category	Second Category	Gene_ids	Gene_names
7	map05416	Viral myocarditis	KEGG PATHWAY	7/79	170/12897	7.98E-05	0.009333317	Human Diseases	Cardiovascular disease	ENSGALG00000047227|ENSGALG00000031149|ENSGALG00000049938|ENSGALG00000051088|ENSGALG00000051289|ENSGALG00000035594|ENSGALG00000050515	;;;;;MYH7;
7	map04145	Phagosome	KEGG PATHWAY	7/79	245/12897	0.000742436	0.017372998	Cellular Processes	Transport and catabolism	ENSGALG00000012119|ENSGALG00000047227|ENSGALG00000049938|ENSGALG00000051088|ENSGALG00000051289|ENSGALG00000050515|ENSGALG00000001189	MARCO;;;;;;NCF1C
6	map05140	Leishmaniasis	KEGG PATHWAY	6/79	151/12897	0.000320788	0.018766098	Human Diseases	Infectious disease: parasitic	ENSGALG00000047227|ENSGALG00000031149|ENSGALG00000049938|ENSGALG00000051289|ENSGALG00000050515|ENSGALG00000001189	;;;;;NCF1C
5	map05143	African trypanosomiasis	KEGG PATHWAY	5/79	115/12897	0.000688539	0.020139775	Human Diseases	Infectious disease: parasitic	ENSGALG00000049938|ENSGALG00000051289|ENSGALG00000050515|ENSGALG00000047227|ENSGALG00000004574	;;;;NPPA
6	map04640	Hematopoietic cell lineage	KEGG PATHWAY	6/79	173/12897	0.000660806	0.025771451	Organismal Systems	Immune system	ENSGALG00000047227|ENSGALG00000031149|ENSGALG00000021529|ENSGALG00000049938|ENSGALG00000051289|ENSGALG00000050515	;;GP1BB;;;
5	map05330	Allograft rejection	KEGG PATHWAY	5/79	137/12897	0.001509719	0.029439517	Human Diseases	Immune disease	ENSGALG00000049938|ENSGALG00000051088|ENSGALG00000051289|ENSGALG00000047227|ENSGALG00000050515	;;;;
5	map05340	Primary immunodeficiency	KEGG PATHWAY	5/79	144/12897	0.001880475	0.031430794	Human Diseases	Immune disease	ENSGALG00000049938|ENSGALG00000051289|ENSGALG00000017790|ENSGALG00000047227|ENSGALG00000050515	;;5S_rRNA;;
5	map05150	Staphylococcus aureus infection	KEGG PATHWAY	5/79	154/12897	0.002520489	0.032766355	Human Diseases	Infectious disease: bacterial	ENSGALG00000049938|ENSGALG00000051289|ENSGALG00000047227|ENSGALG00000034204|ENSGALG00000050515	;;;;
5	map05320	Autoimmune thyroid disease	KEGG PATHWAY	5/79	153/12897	0.002450229	0.0358346	Human Diseases	Immune disease	ENSGALG00000049938|ENSGALG00000051088|ENSGALG00000051289|ENSGALG00000047227|ENSGALG00000050515	;;;;
4	map05310	Asthma	KEGG PATHWAY	4/79	109/12897	0.00446104	0.052194166	Human Diseases	Immune disease	ENSGALG00000049938|ENSGALG00000051289|ENSGALG00000047227|ENSGALG00000050515	;;;
5	map04666	Fc gamma R-mediated phagocytosis	KEGG PATHWAY	5/79	183/12897	0.005261921	0.055967708	Organismal Systems	Immune system	ENSGALG00000049938|ENSGALG00000001189|ENSGALG00000051289|ENSGALG00000047227|ENSGALG00000050515	;NCF1C;;;
5	map05414	Dilated cardiomyopathy (DCM)	KEGG PATHWAY	5/79	190/12897	0.006154604	0.060007392	Human Diseases	Cardiovascular disease	ENSGALG00000049938|ENSGALG00000051289|ENSGALG00000050515|ENSGALG00000047227|ENSGALG00000035594	;;;;MYH7
6	map05169	Epstein-Barr virus infection	KEGG PATHWAY	6/79	302/12897	0.010440391	0.08143505	Human Diseases	Infectious disease: viral	ENSGALG00000047227|ENSGALG00000008932|ENSGALG00000049938|ENSGALG00000051088|ENSGALG00000051289|ENSGALG00000050515	;ENTPD8;;;;
4	map04672	Intestinal immune network for IgA production	KEGG PATHWAY	4/79	135/12897	0.009418729	0.084768563	Organismal Systems	Immune system	ENSGALG00000049938|ENSGALG00000051289|ENSGALG00000047227|ENSGALG00000050515	;;;
2	map04950	Maturity onset diabetes of the young	KEGG PATHWAY	2/79	25/12897	0.010144984	0.084783082	Human Diseases	Endocrine and metabolic disease	ENSGALG00000013168|ENSGALG00000030889	IAPP;FOXA2
4	map04664	Fc epsilon RI signaling pathway	KEGG PATHWAY	4/79	152/12897	0.014076661	0.091498299	Organismal Systems	Immune system	ENSGALG00000049938|ENSGALG00000051289|ENSGALG00000047227|ENSGALG00000050515	;;;
2	map00650	Butanoate metabolism	KEGG PATHWAY	2/79	29/12897	0.013514595	0.093012212	Metabolism	Carbohydrate metabolism	ENSGALG00000047241|ENSGALG00000046795	Metazoa_SRP;Metazoa_SRP
5	map04072	Phospholipase D signaling pathway	KEGG PATHWAY	5/79	238/12897	0.0153082	0.094266284	Environmental Information Processing	Signal transduction	ENSGALG00000049938|ENSGALG00000051289|ENSGALG00000033244|ENSGALG00000047227|ENSGALG00000050515	;;DNM3;;
3	map04610	Complement and coagulation cascades	KEGG PATHWAY	3/79	87/12897	0.016223678	0.094908513	Organismal Systems	Immune system	ENSGALG00000039764|ENSGALG00000031149|ENSGALG00000053848	;;
4	map04662	B cell receptor signaling pathway	KEGG PATHWAY	4/79	149/12897	0.013166319	0.096278707	Organismal Systems	Immune system	ENSGALG00000049938|ENSGALG00000051289|ENSGALG00000047227|ENSGALG00000050515	;;;
5	map05152	Tuberculosis	KEGG PATHWAY	5/79	254/12897	0.0197153	0.109842388	Human Diseases	Infectious disease: bacterial	ENSGALG00000049938|ENSGALG00000051289|ENSGALG00000050515|ENSGALG00000047227|ENSGALG00000031149	;;;;
4	map05323	Rheumatoid arthritis	KEGG PATHWAY	4/79	174/12897	0.021979793	0.116892536	Human Diseases	Immune disease	ENSGALG00000049938|ENSGALG00000051289|ENSGALG00000047227|ENSGALG00000050515	;;;
4	map04650	Natural killer cell mediated cytotoxicity	KEGG PATHWAY	4/79	178/12897	0.023656875	0.120341492	Organismal Systems	Immune system	ENSGALG00000049938|ENSGALG00000051289|ENSGALG00000047227|ENSGALG00000050515	;;;
4	map04064	NF-kappa B signaling pathway	KEGG PATHWAY	4/79	186/12897	0.027239784	0.127482187	Environmental Information Processing	Signal transduction	ENSGALG00000049938|ENSGALG00000051289|ENSGALG00000047227|ENSGALG00000050515	;;;
4	map05146	Amoebiasis	KEGG PATHWAY	4/79	184/12897	0.026315256	0.128286872	Human Diseases	Infectious disease: parasitic	ENSGALG00000049938|ENSGALG00000051289|ENSGALG00000047227|ENSGALG00000050515	;;;
4	map05322	Systemic lupus erythematosus	KEGG PATHWAY	4/79	190/12897	0.029146875	0.131160937	Human Diseases	Immune disease	ENSGALG00000049938|ENSGALG00000051289|ENSGALG00000047227|ENSGALG00000050515	;;;
5	map04020	Calcium signaling pathway	KEGG PATHWAY	5/79	294/12897	0.03416542	0.148050153	Environmental Information Processing	Signal transduction	ENSGALG00000049938|ENSGALG00000051289|ENSGALG00000047227|ENSGALG00000003901|ENSGALG00000050515	;;;P2RX4;
2	map00600	Sphingolipid metabolism	KEGG PATHWAY	2/79	52/12897	0.04033315	0.168534949	Metabolism	Lipid metabolism	ENSGALG00000047241|ENSGALG00000046795	Metazoa_SRP;Metazoa_SRP
2	map04923	Regulation of lipolysis in adipocytes	KEGG PATHWAY	2/79	58/12897	0.049118638	0.198168299	Organismal Systems	Endocrine system	ENSGALG00000014569|ENSGALG00000004574	PNPLA2;NPPA
2	map00561	Glycerolipid metabolism	KEGG PATHWAY	2/79	70/12897	0.068499683	0.258531061	Metabolism	Lipid metabolism	ENSGALG00000014569|ENSGALG00000044574	PNPLA2;PLPP5
5	map04080	Neuroactive ligand-receptor interaction	KEGG PATHWAY	5/79	358/12897	0.068393926	0.266736312	Environmental Information Processing	Signaling molecules and interaction	ENSGALG00000000274|ENSGALG00000000277|ENSGALG00000013168|ENSGALG00000012140|ENSGALG00000003901	;GnRH-I;IAPP;FSHB;P2RX4
4	map05202	Transcriptional misregulation in cancer	KEGG PATHWAY	4/79	266/12897	0.080285553	0.293544054	Human Diseases	Cancer: overview	ENSGALG00000049938|ENSGALG00000051289|ENSGALG00000047227|ENSGALG00000050515	;;;
2	map04912	GnRH signaling pathway	KEGG PATHWAY	2/79	90/12897	0.105188655	0.372941597	Organismal Systems	Endocrine system	ENSGALG00000000277|ENSGALG00000012140	GnRH-I;FSHB
4	map05130	Pathogenic Escherichia coli infection	KEGG PATHWAY	4/79	298/12897	0.109961049	0.378395373	Human Diseases	Infectious disease: bacterial	ENSGALG00000049938|ENSGALG00000051289|ENSGALG00000047227|ENSGALG00000050515	;;;
5	map04151	PI3K-Akt signaling pathway	KEGG PATHWAY	5/79	428/12897	0.121683527	0.406770647	Environmental Information Processing	Signal transduction	ENSGALG00000049938|ENSGALG00000051289|ENSGALG00000050515|ENSGALG00000028376|ENSGALG00000047227	;;;FGF19;
2	map04071	Sphingolipid signaling pathway	KEGG PATHWAY	2/79	118/12897	0.163006514	0.529771171	Environmental Information Processing	Signal transduction	ENSGALG00000047241|ENSGALG00000046795	Metazoa_SRP;Metazoa_SRP
2	map03040	Spliceosome	KEGG PATHWAY	2/79	124/12897	0.176056355	0.556718744	Genetic Information Processing	Transcription	ENSGALG00000017926|ENSGALG00000049230	7SK;
1	map04960	Aldosterone-regulated sodium reabsorption	KEGG PATHWAY	1/79	34/12897	0.188746359	0.581140104	Organismal Systems	Excretory system	ENSGALG00000006202	SCNN1B
2	map05224	Breast cancer	KEGG PATHWAY	2/79	138/12897	0.20708639	0.62125917	Human Diseases	Cancer: specific types	ENSGALG00000005733|ENSGALG00000028376	WNT8B;FGF19
1	map00240	Pyrimidine metabolism	KEGG PATHWAY	1/79	64/12897	0.325781709	0.646041694	Metabolism	Nucleotide metabolism	ENSGALG00000008932	ENTPD8
1	map04929	GnRH secretion	KEGG PATHWAY	1/79	60/12897	0.308924397	0.657166445	Organismal Systems	Endocrine system	ENSGALG00000000277	GnRH-I
1	map05134	Legionellosis	KEGG PATHWAY	1/79	60/12897	0.308924397	0.657166445	Human Diseases	Infectious disease: bacterial	ENSGALG00000031149
2	map05226	Gastric cancer	KEGG PATHWAY	2/79	146/12897	0.225080039	0.658359114	Human Diseases	Cancer: specific types	ENSGALG00000005733|ENSGALG00000028376	WNT8B;FGF19
1	map05218	Melanoma	KEGG PATHWAY	1/79	67/12897	0.338157645	0.659407408	Human Diseases	Cancer: specific types	ENSGALG00000028376	FGF19
1	map04742	Taste transduction	KEGG PATHWAY	1/79	63/12897	0.321605837	0.660138297	Organismal Systems	Sensory system	ENSGALG00000006202	SCNN1B
1	map05217	Basal cell carcinoma	KEGG PATHWAY	1/79	63/12897	0.321605837	0.660138297	Human Diseases	Cancer: specific types	ENSGALG00000005733	WNT8B
1	map04213	Longevity regulating pathway - multiple species	KEGG PATHWAY	1/79	54/12897	0.28285525	0.661881284	Organismal Systems	Aging	ENSGALG00000030889	FOXA2
2	map04514	Cell adhesion molecules (CAMs)	KEGG PATHWAY	2/79	167/12897	0.272743995	0.664813488	Environmental Information Processing	Signaling molecules and interaction	ENSGALG00000054187|ENSGALG00000051088	;
1	map04962	Vasopressin-regulated water reabsorption	KEGG PATHWAY	1/79	51/12897	0.269458942	0.670780771	Organismal Systems	Excretory system	ENSGALG00000007147
1	map00970	Aminoacyl-tRNA biosynthesis	KEGG PATHWAY	1/79	46/12897	0.246580618	0.670928657	Genetic Information Processing	Translation	ENSGALG00000029346
1	map04924	Renin secretion	KEGG PATHWAY	1/79	70/12897	0.350309232	0.671904593	Organismal Systems	Endocrine system	ENSGALG00000004574	NPPA
1	map04917	Prolactin signaling pathway	KEGG PATHWAY	1/79	70/12897	0.350309232	0.671904593	Organismal Systems	Endocrine system	ENSGALG00000050619	SOCS2
1	map04940	Type I diabetes mellitus	KEGG PATHWAY	1/79	59/12897	0.304645459	0.672519221	Human Diseases	Endocrine and metabolic disease	ENSGALG00000051088
1	map03022	Basal transcription factors	KEGG PATHWAY	1/79	59/12897	0.304645459	0.672519221	Genetic Information Processing	Transcription	ENSGALG00000017790	5S_rRNA
2	map04022	cGMP-PKG signaling pathway	KEGG PATHWAY	2/79	171/12897	0.281841065	0.672967441	Environmental Information Processing	Signal transduction	ENSGALG00000035594|ENSGALG00000004574	MYH7;NPPA
1	map04930	Type II diabetes mellitus	KEGG PATHWAY	1/79	45/12897	0.241920778	0.673922167	Human Diseases	Endocrine and metabolic disease	ENSGALG00000050619	SOCS2
1	map00380	Tryptophan metabolism	KEGG PATHWAY	1/79	44/12897	0.237232485	0.676980505	Metabolism	Amino acid metabolism	ENSGALG00000016685	ASMT
1	map05332	Graft-versus-host disease	KEGG PATHWAY	1/79	49/12897	0.260391114	0.677016897	Human Diseases	Immune disease	ENSGALG00000051088
1	map04961	Endocrine and other factor-regulated calcium reabsorption	KEGG PATHWAY	1/79	49/12897	0.260391114	0.677016897	Organismal Systems	Excretory system	ENSGALG00000033244	DNM3
1	map04212	Longevity regulating pathway - worm	KEGG PATHWAY	1/79	74/12897	0.366169291	0.680028684	Organismal Systems	Aging	ENSGALG00000030889	FOXA2
1	map00330	Arginine and proline metabolism	KEGG PATHWAY	1/79	48/12897	0.255815617	0.680236981	Metabolism	Amino acid metabolism	ENSGALG00000054033
1	map05144	Malaria	KEGG PATHWAY	1/79	58/12897	0.300340364	0.68901613	Human Diseases	Infectious disease: parasitic	ENSGALG00000031149
1	map04913	Ovarian steroidogenesis	KEGG PATHWAY	1/79	58/12897	0.300340364	0.68901613	Organismal Systems	Endocrine system	ENSGALG00000012140	FSHB
1	map04612	Antigen processing and presentation	KEGG PATHWAY	1/79	86/12897	0.41149134	0.697746185	Organismal Systems	Immune system	ENSGALG00000051088
1	map05100	Bacterial invasion of epithelial cells	KEGG PATHWAY	1/79	85/12897	0.407840026	0.70172475	Human Diseases	Infectious disease: bacterial	ENSGALG00000033244	DNM3
1	map04260	Cardiac muscle contraction	KEGG PATHWAY	1/79	79/12897	0.385457703	0.704664864	Organismal Systems	Circulatory system	ENSGALG00000035594	MYH7
2	map04714	Thermogenesis	KEGG PATHWAY	2/79	226/12897	0.404323721	0.70605784	Organismal Systems	Environmental adaptation	ENSGALG00000014569|ENSGALG00000004574	PNPLA2;NPPA
1	map04925	Aldosterone synthesis and secretion	KEGG PATHWAY	1/79	90/12897	0.425875618	0.711820677	Organismal Systems	Endocrine system	ENSGALG00000004574	NPPA
1	map04721	Synaptic vesicle cycle	KEGG PATHWAY	1/79	84/12897	0.404166346	0.716476705	Organismal Systems	Nervous system	ENSGALG00000033244	DNM3
1	map05410	Hypertrophic cardiomyopathy (HCM)	KEGG PATHWAY	1/79	106/12897	0.480022171	0.720033256	Human Diseases	Cardiovascular disease	ENSGALG00000035594	MYH7
1	map04066	HIF-1 signaling pathway	KEGG PATHWAY	1/79	108/12897	0.486425578	0.720402438	Environmental Information Processing	Signal transduction	ENSGALG00000004574	NPPA
1	map04350	TGF-beta signaling pathway	KEGG PATHWAY	1/79	97/12897	0.450217554	0.72158156	Environmental Information Processing	Signal transduction	ENSGALG00000042492	PITX2
2	map04024	cAMP signaling pathway	KEGG PATHWAY	2/79	225/12897	0.402169916	0.723905848	Environmental Information Processing	Signal transduction	ENSGALG00000012140|ENSGALG00000004574	FSHB;NPPA
1	map00564	Glycerophospholipid metabolism	KEGG PATHWAY	1/79	105/12897	0.47679097	0.724474591	Metabolism	Lipid metabolism	ENSGALG00000044574	PLPP5
1	map04916	Melanogenesis	KEGG PATHWAY	1/79	94/12897	0.43991266	0.724926497	Organismal Systems	Endocrine system	ENSGALG00000005733	WNT8B
1	map03015	mRNA surveillance pathway	KEGG PATHWAY	1/79	94/12897	0.43991266	0.724926497	Genetic Information Processing	Translation	ENSGALG00000007370	CLP1
1	map04512	ECM-receptor interaction	KEGG PATHWAY	1/79	100/12897	0.460335208	0.727827288	Environmental Information Processing	Signaling molecules and interaction	ENSGALG00000021529	GP1BB
2	map04144	Endocytosis	KEGG PATHWAY	2/79	259/12897	0.473197234	0.728474689	Cellular Processes	Transport and catabolism	ENSGALG00000051088|ENSGALG00000033244	;DNM3
1	map04380	Osteoclast differentiation	KEGG PATHWAY	1/79	102/12897	0.466977949	0.7284856	Organismal Systems	Development and regeneration	ENSGALG00000001189	NCF1C
1	map04935	Growth hormone synthesis, secretion and action	KEGG PATHWAY	1/79	116/12897	0.511269796	0.738500817	Organismal Systems	Endocrine system	ENSGALG00000050619	SOCS2
1	map04915	Estrogen signaling pathway	KEGG PATHWAY	1/79	114/12897	0.505172305	0.738814496	Organismal Systems	Endocrine system	ENSGALG00000034204
2	map05165	Human papillomavirus infection	KEGG PATHWAY	2/79	361/12897	0.653227863	0.749290784	Human Diseases	Infectious disease: viral	ENSGALG00000005733|ENSGALG00000051088	WNT8B;
1	map04261	Adrenergic signaling in cardiomyocytes	KEGG PATHWAY	1/79	141/12897	0.581507638	0.755959929	Organismal Systems	Circulatory system	ENSGALG00000035594	MYH7
1	map04310	Wnt signaling pathway	KEGG PATHWAY	1/79	154/12897	0.613991638	0.756179175	Environmental Information Processing	Signal transduction	ENSGALG00000005733	WNT8B
1	map04910	Insulin signaling pathway	KEGG PATHWAY	1/79	137/12897	0.570980042	0.75914392	Organismal Systems	Endocrine system	ENSGALG00000050619	SOCS2
1	map04611	Platelet activation	KEGG PATHWAY	1/79	137/12897	0.570980042	0.75914392	Organismal Systems	Immune system	ENSGALG00000021529	GP1BB
1	map04120	Ubiquitin mediated proteolysis	KEGG PATHWAY	1/79	164/12897	0.637273464	0.760826482	Genetic Information Processing	Folding, sorting and degradation	ENSGALG00000017790	5S_rRNA
1	map04218	Cellular senescence	KEGG PATHWAY	1/79	164/12897	0.637273464	0.760826482	Cellular Processes	Cell growth and death	ENSGALG00000051088
1	map04390	Hippo signaling pathway	KEGG PATHWAY	1/79	170/12897	0.650571214	0.76116832	Environmental Information Processing	Signal transduction	ENSGALG00000005733	WNT8B
1	map05225	Hepatocellular carcinoma	KEGG PATHWAY	1/79	170/12897	0.650571214	0.76116832	Human Diseases	Cancer: specific types	ENSGALG00000005733	WNT8B
1	map04921	Oxytocin signaling pathway	KEGG PATHWAY	1/79	162/12897	0.632730801	0.76319076	Organismal Systems	Endocrine system	ENSGALG00000004574	NPPA
1	map04550	Signaling pathways regulating pluripotency of stem cells	KEGG PATHWAY	1/79	136/12897	0.568307548	0.764275667	Cellular Processes	Cellular community - eukaryotes	ENSGALG00000005733	WNT8B
1	map04062	Chemokine signaling pathway	KEGG PATHWAY	1/79	160/12897	0.628131977	0.765535846	Organismal Systems	Immune system	ENSGALG00000001189	NCF1C
1	map04270	Vascular smooth muscle contraction	KEGG PATHWAY	1/79	132/12897	0.557452211	0.767316573	Organismal Systems	Circulatory system	ENSGALG00000004574	NPPA
1	map04919	Thyroid hormone signaling pathway	KEGG PATHWAY	1/79	125/12897	0.537803098	0.767353201	Organismal Systems	Endocrine system	ENSGALG00000035594	MYH7
1	map04670	Leukocyte transendothelial migration	KEGG PATHWAY	1/79	125/12897	0.537803098	0.767353201	Organismal Systems	Immune system	ENSGALG00000001189	NCF1C
1	map04934	Cushing syndrome	KEGG PATHWAY	1/79	150/12897	0.604271151	0.768475268	Human Diseases	Endocrine and metabolic disease	ENSGALG00000005733	WNT8B
2	map03013	RNA transport	KEGG PATHWAY	2/79	300/12897	0.551892994	0.768708099	Genetic Information Processing	Translation	ENSGALG00000050039|ENSGALG00000050117	;
1	map04630	Jak-STAT signaling pathway	KEGG PATHWAY	1/79	153/12897	0.611583848	0.769411938	Environmental Information Processing	Signal transduction	ENSGALG00000050619	SOCS2
1	map00230	Purine metabolism	KEGG PATHWAY	1/79	153/12897	0.611583848	0.769411938	Metabolism	Nucleotide metabolism	ENSGALG00000008932	ENTPD8
1	map05418	Fluid shear stress and atherosclerosis	KEGG PATHWAY	1/79	135/12897	0.565618617	0.769504398	Human Diseases	Cardiovascular disease	ENSGALG00000001189	NCF1C
1	map05167	Kaposi sarcoma-associated herpesvirus infection	KEGG PATHWAY	1/79	183/12897	0.677753944	0.769875839	Human Diseases	Infectious disease: viral	ENSGALG00000051088
1	map04150	mTOR signaling pathway	KEGG PATHWAY	1/79	149/12897	0.601803507	0.773747366	Environmental Information Processing	Signal transduction	ENSGALG00000005733	WNT8B
1	map03008	Ribosome biogenesis in eukaryotes	KEGG PATHWAY	1/79	191/12897	0.693432621	0.780111698	Genetic Information Processing	Translation	ENSGALG00000050117
1	map04014	Ras signaling pathway	KEGG PATHWAY	1/79	234/12897	0.765652906	0.792755664	Environmental Information Processing	Signal transduction	ENSGALG00000028376	FGF19
1	map05168	Herpes simplex virus 1 infection	KEGG PATHWAY	1/79	241/12897	0.775699745	0.796112896	Human Diseases	Infectious disease: viral	ENSGALG00000051088
1	map04015	Rap1 signaling pathway	KEGG PATHWAY	1/79	227/12897	0.755161998	0.803217762	Environmental Information Processing	Signal transduction	ENSGALG00000028376	FGF19
1	map05132	Salmonella infection	KEGG PATHWAY	1/79	232/12897	0.762701649	0.803928765	Human Diseases	Infectious disease: bacterial	ENSGALG00000007147
1	map05205	Proteoglycans in cancer	KEGG PATHWAY	1/79	232/12897	0.762701649	0.803928765	Human Diseases	Cancer: overview	ENSGALG00000005733	WNT8B
1	map05163	Human cytomegalovirus infection	KEGG PATHWAY	1/79	225/12897	0.752080342	0.8072789	Human Diseases	Infectious disease: viral	ENSGALG00000051088
1	map05203	Viral carcinogenesis	KEGG PATHWAY	1/79	211/12897	0.729409928	0.812771063	Human Diseases	Cancer: overview	ENSGALG00000051088
1	map04810	Regulation of actin cytoskeleton	KEGG PATHWAY	1/79	224/12897	0.750525185	0.81306895	Cellular Processes	Cell motility	ENSGALG00000028376	FGF19
1	map05170	Human immunodeficiency virus 1 infection	KEGG PATHWAY	1/79	217/12897	0.739366093	0.816092763	Human Diseases	Infectious disease: viral	ENSGALG00000051088
1	map05166	Human T-cell leukemia virus 1 infection	KEGG PATHWAY	1/79	223/12897	0.748960397	0.818956695	Human Diseases	Infectious disease: viral	ENSGALG00000051088
2	map05200	Pathways in cancer	KEGG PATHWAY	2/79	526/12897	0.838398121	0.845625691	Human Diseases	Cancer: overview	ENSGALG00000005733|ENSGALG00000028376	WNT8B;FGF19
1	map04010	MAPK signaling pathway	KEGG PATHWAY	1/79	293/12897	0.838142025	0.852718408	Environmental Information Processing	Signal transduction	ENSGALG00000028376	FGF19
1	map05010	Alzheimer disease	KEGG PATHWAY	1/79	312/12897	0.856380185	0.856380185	Human Diseases	Neurodegenerative disease	ENSGALG00000005733	WNT8B
