# Supplementary material for: N-carbamylglutamate supplementation improves laying performance of layers by regulating hypothalamic-pituitary-ovarian axis
Source: Front Vet Sci. 2025 Oct 2;12:1668137. doi: 10.3389/fvets.2025.1668137 (PMC12529935; doi:10.3389/fvets.2025.1668137)
Supplement: Supplementary file 5 [file Data_Sheet_5.csv]

Num	Pathway id	Description	Database	Ratio_in_study	Ratio_in_pop	Pvalue	Padjust	First Category	Second Category	Gene_ids	Gene_names
4	map04512	ECM-receptor interaction	KEGG PATHWAY	4/63	100/12900	0.001426541	0.174037972	Environmental Information Processing	Signaling molecules and interaction	ENSGALG00000042388|ENSGALG00000039216|ENSGALG00000003578|ENSGALG00000014615	;COL6A2;FN1;LAMA1
4	map05146	Amoebiasis	KEGG PATHWAY	4/63	184/12900	0.012409496	0.216279783	Human Diseases	Infectious disease: parasitic	ENSGALG00000044547|ENSGALG00000042388|ENSGALG00000003578|ENSGALG00000014615	;;FN1;LAMA1
4	map05416	Viral myocarditis	KEGG PATHWAY	4/63	170/12900	0.009484046	0.231410733	Human Diseases	Cardiovascular disease	ENSGALG00000044547|ENSGALG00000042388|ENSGALG00000052371|ENSGALG00000014615	;;;LAMA1
3	map05222	Small cell lung cancer	KEGG PATHWAY	3/63	98/12900	0.012148421	0.247017884	Human Diseases	Cancer: specific types	ENSGALG00000042388|ENSGALG00000003578|ENSGALG00000014615	;FN1;LAMA1
2	map00650	Butanoate metabolism	KEGG PATHWAY	2/63	29/12900	0.008754813	0.267021806	Metabolism	Carbohydrate metabolism	ENSGALG00000047241|ENSGALG00000046795	Metazoa_SRP;Metazoa_SRP
6	map04151	PI3K-Akt signaling pathway	KEGG PATHWAY	6/63	429/12900	0.017973737	0.27409949	Environmental Information Processing	Signal transduction	ENSGALG00000044547|ENSGALG00000039216|ENSGALG00000012671|ENSGALG00000014615|ENSGALG00000042388|ENSGALG00000003578	;COL6A2;prl;LAMA1;;FN1
5	map04510	Focal adhesion	KEGG PATHWAY	5/63	223/12900	0.004597943	0.280474502	Cellular Processes	Cellular community - eukaryotes	ENSGALG00000011708|ENSGALG00000042388|ENSGALG00000039216|ENSGALG00000003578|ENSGALG00000014615	MYLK;;COL6A2;FN1;LAMA1
2	map04742	Taste transduction	KEGG PATHWAY	2/63	64/12900	0.038988831	0.317109161	Organismal Systems	Sensory system	ENSGALG00000016744|ENSGALG00000015895	GABRA5;HTR1B
2	map04917	Prolactin signaling pathway	KEGG PATHWAY	2/63	70/12900	0.045848295	0.329028942	Organismal Systems	Endocrine system	ENSGALG00000012671|ENSGALG00000027786	prl;SOCS3
2	map05217	Basal cell carcinoma	KEGG PATHWAY	2/63	63/12900	0.037887353	0.330161218	Human Diseases	Cancer: specific types	ENSGALG00000006239|ENSGALG00000009948	;HHIP
6	map05200	Pathways in cancer	KEGG PATHWAY	6/63	528/12900	0.043436396	0.331202522	Human Diseases	Cancer: overview	ENSGALG00000006239|ENSGALG00000009948|ENSGALG00000001141|ENSGALG00000014615|ENSGALG00000042388|ENSGALG00000003578	;HHIP;HES5;LAMA1;;FN1
6	map05165	Human papillomavirus infection	KEGG PATHWAY	6/63	361/12900	0.008183356	0.332789813	Human Diseases	Infectious disease: viral	ENSGALG00000052371|ENSGALG00000039216|ENSGALG00000001141|ENSGALG00000014615|ENSGALG00000042388|ENSGALG00000003578	;COL6A2;HES5;LAMA1;;FN1
5	map04080	Neuroactive ligand-receptor interaction	KEGG PATHWAY	5/63	359/12900	0.030611468	0.339509009	Environmental Information Processing	Signaling molecules and interaction	ENSGALG00000012671|ENSGALG00000016744|ENSGALG00000015269|ENSGALG00000016687|ENSGALG00000015895	prl;GABRA5;OPRK1;P2RY8;HTR1B
2	map04929	GnRH secretion	KEGG PATHWAY	2/63	59/12900	0.033605957	0.341660564	Organismal Systems	Endocrine system	ENSGALG00000031411|ENSGALG00000007972	KCNN1;TRPC5
2	map04330	Notch signaling pathway	KEGG PATHWAY	2/63	62/12900	0.036798183	0.345336792	Environmental Information Processing	Signal transduction	ENSGALG00000045228|ENSGALG00000001141	;HES5
2	map04340	Hedgehog signaling pathway	KEGG PATHWAY	2/63	51/12900	0.025671332	0.347989172	Environmental Information Processing	Signal transduction	ENSGALG00000031707|ENSGALG00000009948	DHH;HHIP
2	map00600	Sphingolipid metabolism	KEGG PATHWAY	2/63	55/12900	0.029530771	0.36027541	Metabolism	Lipid metabolism	ENSGALG00000047241|ENSGALG00000046795	Metazoa_SRP;Metazoa_SRP
3	map05414	Dilated cardiomyopathy	KEGG PATHWAY	3/63	190/12900	0.065719805	0.421990329	Human Diseases	Cardiovascular disease	ENSGALG00000044547|ENSGALG00000042388|ENSGALG00000014615	;;LAMA1
2	map05412	Arrhythmogenic right ventricular cardiomyopathy	KEGG PATHWAY	2/63	84/12900	0.063391998	0.429656877	Human Diseases	Cardiovascular disease	ENSGALG00000042388|ENSGALG00000014615	;LAMA1
2	map05145	Toxoplasmosis	KEGG PATHWAY	2/63	111/12900	0.10223722	0.479728495	Human Diseases	Infectious disease: parasitic	ENSGALG00000042388|ENSGALG00000014615	;LAMA1
2	map04726	Serotonergic synapse	KEGG PATHWAY	2/63	110/12900	0.100700413	0.491418014	Organismal Systems	Nervous system	ENSGALG00000009066|ENSGALG00000015895	KCND2;HTR1B
3	map04024	cAMP signaling pathway	KEGG PATHWAY	3/63	225/12900	0.097290287	0.494558957	Environmental Information Processing	Signal transduction	ENSGALG00000015895|ENSGALG00000009948|ENSGALG00000039826	HTR1B;HHIP;CNGA3
3	map04145	Phagosome	KEGG PATHWAY	3/63	245/12900	0.117638427	0.494892694	Cellular Processes	Transport and catabolism	ENSGALG00000044547|ENSGALG00000052371|ENSGALG00000000461	;;MRC2
2	map04350	TGF-beta signaling pathway	KEGG PATHWAY	2/63	97/12900	0.081366317	0.496334536	Environmental Information Processing	Signal transduction	ENSGALG00000006239|ENSGALG00000039474	;ID4
2	map04071	Sphingolipid signaling pathway	KEGG PATHWAY	2/63	119/12900	0.114760194	0.500026558	Environmental Information Processing	Signal transduction	ENSGALG00000047241|ENSGALG00000046795	Metazoa_SRP;Metazoa_SRP
1	map00040	Pentose and glucuronate interconversions	KEGG PATHWAY	1/63	24/12900	0.110949799	0.501328722	Metabolism	Carbohydrate metabolism	ENSGALG00000017068	KL
2	map05410	Hypertrophic cardiomyopathy	KEGG PATHWAY	2/63	106/12900	0.094620918	0.501902259	Human Diseases	Cardiovascular disease	ENSGALG00000042388|ENSGALG00000014615	;LAMA1
1	map00100	Steroid biosynthesis	KEGG PATHWAY	1/63	19/12900	0.088882251	0.516363555	Metabolism	Lipid metabolism	ENSGALG00000006378	LIPA
2	map04974	Protein digestion and absorption	KEGG PATHWAY	2/63	105/12900	0.093118483	0.516384312	Organismal Systems	Digestive system	ENSGALG00000039216|ENSGALG00000015040	COL6A2;SLC16A10
2	map05330	Allograft rejection	KEGG PATHWAY	2/63	137/12900	0.144227553	0.586525383	Human Diseases	Immune disease	ENSGALG00000044547|ENSGALG00000052371	;
1	map04930	Type II diabetes mellitus	KEGG PATHWAY	1/63	45/12900	0.198029411	0.603989704	Human Diseases	Endocrine and metabolic disease	ENSGALG00000027786	SOCS3
1	map05033	Nicotine addiction	KEGG PATHWAY	1/63	43/12900	0.190111555	0.61035815	Human Diseases	Substance dependence	ENSGALG00000016744	GABRA5
2	map05160	Hepatitis C	KEGG PATHWAY	2/63	144/12900	0.156086591	0.614276262	Human Diseases	Infectious disease: viral	ENSGALG00000027786|ENSGALG00000035131	SOCS3;
2	map05340	Primary immunodeficiency	KEGG PATHWAY	2/63	144/12900	0.156086591	0.614276262	Human Diseases	Immune disease	ENSGALG00000044547|ENSGALG00000017790	;5S_rRNA
2	map04514	Cell adhesion molecules	KEGG PATHWAY	2/63	168/12900	0.197977448	0.619314069	Environmental Information Processing	Signaling molecules and interaction	ENSGALG00000052371|ENSGALG00000035131	;
1	map05332	Graft-versus-host disease	KEGG PATHWAY	1/63	49/12900	0.21363727	0.620565402	Human Diseases	Immune disease	ENSGALG00000052371
1	map04961	Endocrine and other factor-regulated calcium reabsorption	KEGG PATHWAY	1/63	49/12900	0.21363727	0.620565402	Organismal Systems	Excretory system	ENSGALG00000017068	KL
2	map04120	Ubiquitin mediated proteolysis	KEGG PATHWAY	2/63	163/12900	0.189121812	0.62359084	Genetic Information Processing	Folding, sorting and degradation	ENSGALG00000017790|ENSGALG00000027786	5S_rRNA;SOCS3
1	map00270	Cysteine and methionine metabolism	KEGG PATHWAY	1/63	48/12900	0.209763562	0.6241745	Metabolism	Amino acid metabolism	ENSGALG00000019175
2	map04360	Axon guidance	KEGG PATHWAY	2/63	186/12900	0.230234207	0.624190516	Organismal Systems	Development and regeneration	ENSGALG00000007972|ENSGALG00000023626	TRPC5;NTN1
1	map04940	Type I diabetes mellitus	KEGG PATHWAY	1/63	59/12900	0.251360968	0.625837512	Human Diseases	Endocrine and metabolic disease	ENSGALG00000052371
1	map00590	Arachidonic acid metabolism	KEGG PATHWAY	1/63	58/12900	0.247670205	0.629495104	Metabolism	Lipid metabolism	ENSGALG00000030886	PTGDS
2	map05322	Systemic lupus erythematosus	KEGG PATHWAY	2/63	190/12900	0.237459796	0.629784676	Human Diseases	Immune disease	ENSGALG00000027571|ENSGALG00000044547	;
1	map03022	Basal transcription factors	KEGG PATHWAY	1/63	57/12900	0.243961537	0.633261862	Genetic Information Processing	Transcription	ENSGALG00000017790	5S_rRNA
2	map04630	JAK-STAT signaling pathway	KEGG PATHWAY	2/63	153/12900	0.171598001	0.634392611	Environmental Information Processing	Signal transduction	ENSGALG00000012671|ENSGALG00000027786	prl;SOCS3
2	map05320	Autoimmune thyroid disease	KEGG PATHWAY	2/63	153/12900	0.171598001	0.634392611	Human Diseases	Immune disease	ENSGALG00000044547|ENSGALG00000052371	;
1	map04979	Cholesterol metabolism	KEGG PATHWAY	1/63	53/12900	0.228946099	0.634805092	Organismal Systems	Digestive system	ENSGALG00000006378	LIPA
1	map05167	Kaposi sarcoma-associated herpesvirus infection	KEGG PATHWAY	1/63	183/12900	0.594366985	0.641705948	Human Diseases	Infectious disease: viral	ENSGALG00000052371
1	map04064	NF-kappa B signaling pathway	KEGG PATHWAY	1/63	186/12900	0.600366154	0.642497113	Environmental Information Processing	Signal transduction	ENSGALG00000044547
1	map04740	Olfactory transduction	KEGG PATHWAY	1/63	186/12900	0.600366154	0.642497113	Organismal Systems	Sensory system	ENSGALG00000039826	CNGA3
1	map03008	Ribosome biogenesis in eukaryotes	KEGG PATHWAY	1/63	192/12900	0.612103732	0.643764269	Genetic Information Processing	Translation	ENSGALG00000040238	IMP3
1	map04650	Natural killer cell mediated cytotoxicity	KEGG PATHWAY	1/63	178/12900	0.584170829	0.647898556	Organismal Systems	Immune system	ENSGALG00000044547
1	map00230	Purine metabolism	KEGG PATHWAY	1/63	154/12900	0.531609753	0.648563899	Metabolism	Nucleotide metabolism	ENSGALG00000025735	PDE6H
1	map05150	Staphylococcus aureus infection	KEGG PATHWAY	1/63	154/12900	0.531609753	0.648563899	Human Diseases	Infectious disease: bacterial	ENSGALG00000044547
1	map00260	Glycine, serine and threonine metabolism	KEGG PATHWAY	1/63	42/12900	0.186123827	0.648774484	Metabolism	Amino acid metabolism	ENSGALG00000019175
1	map00830	Retinol metabolism	KEGG PATHWAY	1/63	42/12900	0.186123827	0.648774484	Metabolism	Metabolism of cofactors and vitamins	ENSGALG00000011532	CYP27C1
1	map04932	Non-alcoholic fatty liver disease	KEGG PATHWAY	1/63	141/12900	0.500463261	0.649537424	Human Diseases	Endocrine and metabolic disease	ENSGALG00000027786	SOCS3
1	map04218	Cellular senescence	KEGG PATHWAY	1/63	164/12900	0.554260618	0.650190341	Cellular Processes	Cell growth and death	ENSGALG00000052371
1	map04640	Hematopoietic cell lineage	KEGG PATHWAY	1/63	174/12900	0.575832667	0.650477642	Organismal Systems	Immune system	ENSGALG00000044547
1	map05323	Rheumatoid arthritis	KEGG PATHWAY	1/63	174/12900	0.575832667	0.650477642	Human Diseases	Immune disease	ENSGALG00000044547
1	map04530	Tight junction	KEGG PATHWAY	1/63	182/12900	0.592347634	0.651048751	Cellular Processes	Cellular community - eukaryotes	ENSGALG00000035131
1	map04666	Fc gamma R-mediated phagocytosis	KEGG PATHWAY	1/63	182/12900	0.592347634	0.651048751	Organismal Systems	Immune system	ENSGALG00000044547
1	map04141	Protein processing in endoplasmic reticulum	KEGG PATHWAY	1/63	167/12900	0.56084316	0.651646339	Genetic Information Processing	Folding, sorting and degradation	ENSGALG00000016893	UGGT2
1	map04723	Retrograde endocannabinoid signaling	KEGG PATHWAY	1/63	144/12900	0.507827032	0.652156821	Organismal Systems	Nervous system	ENSGALG00000016744	GABRA5
1	map05034	Alcoholism	KEGG PATHWAY	1/63	153/12900	0.529283312	0.652248121	Human Diseases	Substance dependence	ENSGALG00000027571
1	map04390	Hippo signaling pathway	KEGG PATHWAY	1/63	170/12900	0.567330014	0.652964733	Environmental Information Processing	Signal transduction	ENSGALG00000006239
1	map04022	cGMP-PKG signaling pathway	KEGG PATHWAY	1/63	170/12900	0.567330014	0.652964733	Environmental Information Processing	Signal transduction	ENSGALG00000011708	MYLK
1	map04910	Insulin signaling pathway	KEGG PATHWAY	1/63	138/12900	0.492991089	0.653749053	Organismal Systems	Endocrine system	ENSGALG00000027786	SOCS3
1	map05224	Breast cancer	KEGG PATHWAY	1/63	138/12900	0.492991089	0.653749053	Human Diseases	Cancer: specific types	ENSGALG00000001141	HES5
1	map04664	Fc epsilon RI signaling pathway	KEGG PATHWAY	1/63	152/12900	0.526945499	0.655993376	Organismal Systems	Immune system	ENSGALG00000044547
1	map05164	Influenza A	KEGG PATHWAY	1/63	162/12900	0.549818412	0.657625944	Human Diseases	Infectious disease: viral	ENSGALG00000027786	SOCS3
1	map04921	Oxytocin signaling pathway	KEGG PATHWAY	1/63	162/12900	0.549818412	0.657625944	Organismal Systems	Endocrine system	ENSGALG00000011708	MYLK
1	map05140	Leishmaniasis	KEGG PATHWAY	1/63	151/12900	0.524596261	0.659801483	Human Diseases	Infectious disease: parasitic	ENSGALG00000044547
1	map04662	B cell receptor signaling pathway	KEGG PATHWAY	1/63	150/12900	0.522235543	0.663674335	Organismal Systems	Immune system	ENSGALG00000044547
2	map05169	Epstein-Barr virus infection	KEGG PATHWAY	2/63	302/12900	0.43600728	0.664911102	Human Diseases	Infectious disease: viral	ENSGALG00000044547|ENSGALG00000052371	;
1	map04612	Antigen processing and presentation	KEGG PATHWAY	1/63	86/12900	0.344545004	0.667214135	Organismal Systems	Immune system	ENSGALG00000052371
1	map04550	Signaling pathways regulating pluripotency of stem cells	KEGG PATHWAY	1/63	136/12900	0.487948645	0.668873423	Cellular Processes	Cellular community - eukaryotes	ENSGALG00000039474	ID4
1	map05135	Yersinia infection	KEGG PATHWAY	1/63	136/12900	0.487948645	0.668873423	Human Diseases	Infectious disease: bacterial	ENSGALG00000003578	FN1
1	map04611	Platelet activation	KEGG PATHWAY	1/63	136/12900	0.487948645	0.668873423	Organismal Systems	Immune system	ENSGALG00000011708	MYLK
1	map04919	Thyroid hormone signaling pathway	KEGG PATHWAY	1/63	126/12900	0.461986668	0.670980637	Organismal Systems	Endocrine system	ENSGALG00000015040	SLC16A10
1	map04935	Growth hormone synthesis, secretion and action	KEGG PATHWAY	1/63	116/12900	0.434730301	0.671355655	Organismal Systems	Endocrine system	ENSGALG00000027786	SOCS3
2	map05203	Viral carcinogenesis	KEGG PATHWAY	2/63	211/12900	0.275543693	0.672326612	Human Diseases	Cancer: overview	ENSGALG00000027571|ENSGALG00000052371	;
2	map05152	Tuberculosis	KEGG PATHWAY	2/63	254/12900	0.352994207	0.672895207	Human Diseases	Infectious disease: bacterial	ENSGALG00000044547|ENSGALG00000000461	;MRC2
1	map04672	Intestinal immune network for IgA production	KEGG PATHWAY	1/63	135/12900	0.485408947	0.672953313	Organismal Systems	Immune system	ENSGALG00000044547
1	map04371	Apelin signaling pathway	KEGG PATHWAY	1/63	133/12900	0.480292306	0.673513349	Environmental Information Processing	Signal transduction	ENSGALG00000011708	MYLK
1	map03010	Ribosome	KEGG PATHWAY	1/63	125/12900	0.459320302	0.675145505	Genetic Information Processing	Translation	ENSGALG00000041500
1	map04380	Osteoclast differentiation	KEGG PATHWAY	1/63	102/12900	0.394275438	0.677487372	Organismal Systems	Development and regeneration	ENSGALG00000027786	SOCS3
1	map04270	Vascular smooth muscle contraction	KEGG PATHWAY	1/63	132/12900	0.477715244	0.677689066	Organismal Systems	Circulatory system	ENSGALG00000011708	MYLK
2	map04060	Cytokine-cytokine receptor interaction	KEGG PATHWAY	2/63	234/12900	0.317185944	0.678889214	Environmental Information Processing	Signaling molecules and interaction	ENSGALG00000012671|ENSGALG00000006239	prl;
1	map04670	Leukocyte transendothelial migration	KEGG PATHWAY	1/63	124/12900	0.456640933	0.679392608	Organismal Systems	Immune system	ENSGALG00000035131
1	map04070	Phosphatidylinositol signaling system	KEGG PATHWAY	1/63	101/12900	0.391279156	0.681943672	Environmental Information Processing	Signal transduction	ENSGALG00000009096	MTM1
1	map04142	Lysosome	KEGG PATHWAY	1/63	131/12900	0.475125606	0.681944987	Cellular Processes	Transport and catabolism	ENSGALG00000006378	LIPA
1	map04920	Adipocytokine signaling pathway	KEGG PATHWAY	1/63	70/12900	0.290801667	0.682265449	Organismal Systems	Endocrine system	ENSGALG00000027786	SOCS3
1	map04727	GABAergic synapse	KEGG PATHWAY	1/63	85/12900	0.341306793	0.682613587	Organismal Systems	Nervous system	ENSGALG00000016744	GABRA5
1	map05100	Bacterial invasion of epithelial cells	KEGG PATHWAY	1/63	85/12900	0.341306793	0.682613587	Human Diseases	Infectious disease: bacterial	ENSGALG00000003578	FN1
1	map04724	Glutamatergic synapse	KEGG PATHWAY	1/63	107/12900	0.409040494	0.683601922	Organismal Systems	Nervous system	ENSGALG00000014793	DLGAP1
1	map03040	Spliceosome	KEGG PATHWAY	1/63	123/12900	0.453948498	0.683724898	Genetic Information Processing	Transcription	ENSGALG00000017926	7SK
1	map04668	TNF signaling pathway	KEGG PATHWAY	1/63	94/12900	0.369892867	0.68374136	Environmental Information Processing	Signal transduction	ENSGALG00000027786	SOCS3
1	map05310	Asthma	KEGG PATHWAY	1/63	109/12900	0.41484683	0.683936665	Human Diseases	Immune disease	ENSGALG00000044547
1	map05143	African trypanosomiasis	KEGG PATHWAY	1/63	115/12900	0.431931057	0.684358297	Human Diseases	Infectious disease: parasitic	ENSGALG00000044547
1	map04931	Insulin resistance	KEGG PATHWAY	1/63	115/12900	0.431931057	0.684358297	Human Diseases	Endocrine and metabolic disease	ENSGALG00000027786	SOCS3
2	map05202	Transcriptional misregulation in cancer	KEGG PATHWAY	2/63	267/12900	0.375945341	0.684557187	Human Diseases	Cancer: overview	ENSGALG00000044547|ENSGALG00000045228	;
1	map04933	AGE-RAGE signaling pathway in diabetic complications	KEGG PATHWAY	1/63	100/12900	0.388268289	0.686503352	Human Diseases	Endocrine and metabolic disease	ENSGALG00000003578	FN1
1	map04115	p53 signaling pathway	KEGG PATHWAY	1/63	69/12900	0.287302333	0.687272247	Cellular Processes	Cell growth and death	ENSGALG00000027536	PERP1
2	map04020	Calcium signaling pathway	KEGG PATHWAY	2/63	294/12900	0.422530369	0.687316066	Environmental Information Processing	Signal transduction	ENSGALG00000044547|ENSGALG00000011708	;MYLK
1	map04211	Longevity regulating pathway	KEGG PATHWAY	1/63	84/12900	0.33805284	0.687374107	Organismal Systems	Aging	ENSGALG00000017068	KL
1	map05163	Human cytomegalovirus infection	KEGG PATHWAY	1/63	225/12900	0.67084591	0.687757992	Human Diseases	Infectious disease: viral	ENSGALG00000052371
1	map04928	Parathyroid hormone synthesis, secretion and action	KEGG PATHWAY	1/63	106/12900	0.406116101	0.688141171	Organismal Systems	Endocrine system	ENSGALG00000017068	KL
1	map04971	Gastric acid secretion	KEGG PATHWAY	1/63	74/12900	0.304630702	0.688239734	Organismal Systems	Digestive system	ENSGALG00000011708	MYLK
1	map05032	Morphine addiction	KEGG PATHWAY	1/63	93/12900	0.366777931	0.688413962	Human Diseases	Substance dependence	ENSGALG00000016744	GABRA5
2	map04810	Regulation of actin cytoskeleton	KEGG PATHWAY	2/63	224/12900	0.299119096	0.688538296	Cellular Processes	Cell motility	ENSGALG00000011708|ENSGALG00000003578	MYLK;FN1
1	map05170	Human immunodeficiency virus 1 infection	KEGG PATHWAY	1/63	219/12900	0.660859467	0.689101325	Human Diseases	Infectious disease: viral	ENSGALG00000052371
1	map05166	Human T-cell leukemia virus 1 infection	KEGG PATHWAY	1/63	223/12900	0.667549681	0.690178484	Human Diseases	Infectious disease: viral	ENSGALG00000052371
1	map05205	Proteoglycans in cancer	KEGG PATHWAY	1/63	230/12900	0.678946422	0.690262196	Human Diseases	Cancer: overview	ENSGALG00000003578	FN1
1	map04361	Axon regeneration	KEGG PATHWAY	1/63	99/12900	0.385242767	0.691170847	Organismal Systems	Development and regeneration	ENSGALG00000023626	NTN1
2	map05130	Pathogenic Escherichia coli infection	KEGG PATHWAY	2/63	299/12900	0.430972313	0.691823977	Human Diseases	Infectious disease: bacterial	ENSGALG00000044547|ENSGALG00000035131	;
1	map04146	Peroxisome	KEGG PATHWAY	1/63	83/12900	0.334783068	0.692263293	Cellular Processes	Transport and catabolism	ENSGALG00000054212
2	map05168	Herpes simplex virus 1 infection	KEGG PATHWAY	2/63	241/12900	0.329776399	0.693667597	Human Diseases	Infectious disease: viral	ENSGALG00000052371|ENSGALG00000027786	;SOCS3
1	map04072	Phospholipase D signaling pathway	KEGG PATHWAY	1/63	238/12900	0.691500958	0.697215842	Environmental Information Processing	Signal transduction	ENSGALG00000044547
1	map04911	Insulin secretion	KEGG PATHWAY	1/63	77/12900	0.314827993	0.69834573	Organismal Systems	Endocrine system	ENSGALG00000031411	KCNN1
1	map00562	Inositol phosphate metabolism	KEGG PATHWAY	1/63	77/12900	0.314827993	0.69834573	Metabolism	Carbohydrate metabolism	ENSGALG00000009096	MTM1
1	map04144	Endocytosis	KEGG PATHWAY	1/63	259/12900	0.722203439	0.722203439	Cellular Processes	Transport and catabolism	ENSGALG00000052371
