# Supplementary material for: N-carbamylglutamate supplementation improves laying performance of layers by regulating hypothalamic-pituitary-ovarian axis
Source: Front Vet Sci. 2025 Oct 2;12:1668137. doi: 10.3389/fvets.2025.1668137 (PMC12529935; doi:10.3389/fvets.2025.1668137)
Supplement: Supplementary file 6 [file Data_Sheet_6.csv]

Num	Pathway id	Description	Database	Ratio_in_study	Ratio_in_pop	Pvalue	Padjust	First Category	Second Category	Gene_ids	Gene_names
3	map00592	alpha-Linolenic acid metabolism	KEGG PATHWAY	3/215	30/12981	0.01308799	0.280082975	Metabolism	Lipid metabolism	ENSGALG00000030512|ENSGALG00000043591|ENSGALG00000029454	;PLA2G4F;
5	map04610	Complement and coagulation cascades	KEGG PATHWAY	5/215	88/12981	0.015362383	0.298868188	Organismal Systems	Immune system	ENSGALG00000006513|ENSGALG00000019552|ENSGALG00000012802|ENSGALG00000029298|ENSGALG00000049402	F9;SERPINB10;F13A1;F5;
6	map04726	Serotonergic synapse	KEGG PATHWAY	6/215	110/12981	0.009905538	0.302826448	Organismal Systems	Nervous system	ENSGALG00000003149|ENSGALG00000043591|ENSGALG00000015826|ENSGALG00000001181|ENSGALG00000029454|ENSGALG00000008456	;PLA2G4F;HTR1E;KCNJ5;;CACNA1B
5	map04721	Synaptic vesicle cycle	KEGG PATHWAY	5/215	84/12981	0.012760765	0.303422632	Organismal Systems	Nervous system	ENSGALG00000015332|ENSGALG00000041722|ENSGALG00000030350|ENSGALG00000008456|ENSGALG00000041103	CPLX1;STX1A;;CACNA1B;SLC18A3
4	map04940	Type I diabetes mellitus	KEGG PATHWAY	4/215	60/12981	0.017328389	0.309022941	Human Diseases	Endocrine and metabolic disease	ENSGALG00000047627|ENSGALG00000052371|ENSGALG00000039701|ENSGALG00000047025	;;;
6	map04512	ECM-receptor interaction	KEGG PATHWAY	6/215	109/12981	0.009492627	0.338570351	Environmental Information Processing	Signaling molecules and interaction	ENSGALG00000052075|ENSGALG00000005426|ENSGALG00000030250|ENSGALG00000004627|ENSGALG00000027526|ENSGALG00000003578	;FREM1;SV2B;;COL9A2;FN1
4	map04918	Thyroid hormone synthesis	KEGG PATHWAY	4/215	66/12981	0.023735036	0.33861984	Organismal Systems	Endocrine system	ENSGALG00000003149|ENSGALG00000015143|ENSGALG00000016370|ENSGALG00000035219	;TTR;TPO;ALB
9	map05166	Human T-cell leukemia virus 1 infection	KEGG PATHWAY	9/215	225/12981	0.012716374	0.340162992	Human Diseases	Infectious disease: viral	ENSGALG00000034505|ENSGALG00000052371|ENSGALG00000036001|ENSGALG00000040971|ENSGALG00000039701|ENSGALG00000028880|ENSGALG00000017184|ENSGALG00000047627|ENSGALG00000047025	CDKN2A;;SMAD2Z;EGR2;;FDPS;MMP7;;
7	map04514	Cell adhesion molecules (CAMs)	KEGG PATHWAY	7/215	167/12981	0.021213343	0.349204255	Environmental Information Processing	Signaling molecules and interaction	ENSGALG00000015624|ENSGALG00000052371|ENSGALG00000047025|ENSGALG00000031794|ENSGALG00000047627|ENSGALG00000007311|ENSGALG00000039701	VCAN;;;PDCD1LG2;;CLDN2;
3	map00591	Linoleic acid metabolism	KEGG PATHWAY	3/215	37/12981	0.023025017	0.351953824	Metabolism	Lipid metabolism	ENSGALG00000030512|ENSGALG00000043591|ENSGALG00000029454	;PLA2G4F;
6	map04723	Retrograde endocannabinoid signaling	KEGG PATHWAY	6/215	145/12981	0.033603357	0.378479912	Organismal Systems	Nervous system	ENSGALG00000042750|ENSGALG00000003149|ENSGALG00000007269|ENSGALG00000043768|ENSGALG00000001181|ENSGALG00000008456	ND1;;GABRA3;MT-ND2;KCNJ5;CACNA1B
2	map00100	Steroid biosynthesis	KEGG PATHWAY	2/215	19/12981	0.03880802	0.395472201	Metabolism	Lipid metabolism	ENSGALG00000004106|ENSGALG00000042279	DHCR7;CYP24A1
7	map04530	Tight junction	KEGG PATHWAY	7/215	184/12981	0.033577395	0.399197919	Cellular Processes	Cellular community - eukaryotes	ENSGALG00000016132|ENSGALG00000016022|ENSGALG00000032986|ENSGALG00000053013|ENSGALG00000047652|ENSGALG00000013892|ENSGALG00000007311	IGSF5;RUNX1;CFTR;;;MAP3K5;CLDN2
5	map04725	Cholinergic synapse	KEGG PATHWAY	5/215	107/12981	0.032504613	0.409175717	Organismal Systems	Nervous system	ENSGALG00000015203|ENSGALG00000003149|ENSGALG00000041103|ENSGALG00000005801|ENSGALG00000008456	;;SLC18A3;CHRNA4;CACNA1B
2	map04964	Proximal tubule bicarbonate reclamation	KEGG PATHWAY	2/215	20/12981	0.042659099	0.414956688	Organismal Systems	Excretory system	ENSGALG00000005360|ENSGALG00000005209	CA4;AQP1
4	map04911	Insulin secretion	KEGG PATHWAY	4/215	77/12981	0.038793263	0.415087912	Organismal Systems	Endocrine system	ENSGALG00000011104|ENSGALG00000003149|ENSGALG00000041722|ENSGALG00000030350	GCG;;STX1A;
5	map04928	Parathyroid hormone synthesis, secretion and action	KEGG PATHWAY	5/215	106/12981	0.031392431	0.419873765	Organismal Systems	Endocrine system	ENSGALG00000012538|ENSGALG00000003670|ENSGALG00000003149|ENSGALG00000027791|ENSGALG00000042279	NR4A2;MAFB;;FGF23;CYP24A1
4	map05033	Nicotine addiction	KEGG PATHWAY	4/215	44/12981	0.005916913	0.422073122	Human Diseases	Substance dependence	ENSGALG00000008456|ENSGALG00000007269|ENSGALG00000005801|ENSGALG00000015551	CACNA1B;GABRA3;CHRNA4;GRIN3A
3	map04212	Longevity regulating pathway - worm	KEGG PATHWAY	3/215	74/12981	0.124181699	0.458187647	Organismal Systems	Aging	ENSGALG00000036635|ENSGALG00000016325|ENSGALG00000005204	;GSTA3;
2	map04130	SNARE interactions in vesicular transport	KEGG PATHWAY	2/215	30/12981	0.087789318	0.458217414	Genetic Information Processing	Folding, sorting and degradation	ENSGALG00000041722|ENSGALG00000030350	STX1A;
3	map05031	Amphetamine addiction	KEGG PATHWAY	3/215	65/12981	0.092912871	0.462403589	Human Diseases	Substance dependence	ENSGALG00000015203|ENSGALG00000041722|ENSGALG00000015551	;STX1A;GRIN3A
4	map04933	AGE-RAGE signaling pathway in diabetic complications	KEGG PATHWAY	4/215	101/12981	0.086772408	0.464232381	Human Diseases	Endocrine and metabolic disease	ENSGALG00000052075|ENSGALG00000003580|ENSGALG00000003578|ENSGALG00000036001	;MMP2;FN1;SMAD2Z
7	map05203	Viral carcinogenesis	KEGG PATHWAY	7/215	225/12981	0.080690664	0.466697356	Human Diseases	Cancer: overview	ENSGALG00000034505|ENSGALG00000052371|ENSGALG00000040971|ENSGALG00000050790|ENSGALG00000047627|ENSGALG00000037437|ENSGALG00000047025	CDKN2A;;EGR2;;;EGR3;
4	map04380	Osteoclast differentiation	KEGG PATHWAY	4/215	103/12981	0.091669365	0.467077239	Organismal Systems	Development and regeneration	ENSGALG00000015203|ENSGALG00000029367|ENSGALG00000023781|ENSGALG00000028147	;CYBA;TREM2;CTSK
4	map04750	Inflammatory mediator regulation of TRP channels	KEGG PATHWAY	4/215	114/12981	0.120845408	0.470198497	Organismal Systems	Sensory system	ENSGALG00000029454|ENSGALG00000003149|ENSGALG00000034025|ENSGALG00000043591	;;ASIC1;PLA2G4F
4	map00564	Glycerophospholipid metabolism	KEGG PATHWAY	4/215	105/12981	0.096695705	0.470292746	Metabolism	Lipid metabolism	ENSGALG00000029020|ENSGALG00000030512|ENSGALG00000043591|ENSGALG00000029454	PLPP4;;PLA2G4F;
7	map04024	cAMP signaling pathway	KEGG PATHWAY	7/215	227/12981	0.083650717	0.471085615	Environmental Information Processing	Signal transduction	ENSGALG00000015551|ENSGALG00000015203|ENSGALG00000027583|ENSGALG00000015826|ENSGALG00000006575|ENSGALG00000032986|ENSGALG00000011104	GRIN3A;;PLN;HTR1E;VIPR2;CFTR;GCG
5	map04926	Relaxin signaling pathway	KEGG PATHWAY	5/215	121/12981	0.050673145	0.471480565	Organismal Systems	Endocrine system	ENSGALG00000052075|ENSGALG00000007466|ENSGALG00000015028|ENSGALG00000003580|ENSGALG00000036001	;EDNRB2;RLN3;MMP2;SMAD2Z
4	map04724	Glutamatergic synapse	KEGG PATHWAY	4/215	106/12981	0.099256617	0.472020358	Organismal Systems	Nervous system	ENSGALG00000029454|ENSGALG00000003149|ENSGALG00000015551|ENSGALG00000043591	;;GRIN3A;PLA2G4F
4	map04974	Protein digestion and absorption	KEGG PATHWAY	4/215	115/12981	0.123676337	0.472620288	Organismal Systems	Digestive system	ENSGALG00000052075|ENSGALG00000027526|ENSGALG00000050790|ENSGALG00000044606	;COL9A2;;MEP1B
4	map04915	Estrogen signaling pathway	KEGG PATHWAY	4/215	115/12981	0.123676337	0.472620288	Organismal Systems	Endocrine system	ENSGALG00000001181|ENSGALG00000003149|ENSGALG00000003580|ENSGALG00000030002	KCNJ5;;MMP2;KRT18
2	map00980	Metabolism of xenobiotics by cytochrome P450	KEGG PATHWAY	2/215	38/12981	0.130421956	0.473055907	Metabolism	Xenobiotics biodegradation and metabolism	ENSGALG00000016325|ENSGALG00000005204	GSTA3;
3	map04720	Long-term potentiation	KEGG PATHWAY	3/215	63/12981	0.086469631	0.474474384	Organismal Systems	Nervous system	ENSGALG00000015203|ENSGALG00000003149|ENSGALG00000051279	;;PPP1R1A
8	map05016	Huntington disease	KEGG PATHWAY	8/215	268/12981	0.077808498	0.47574339	Human Diseases	Neurodegenerative disease	ENSGALG00000042750|ENSGALG00000043768|ENSGALG00000000059|ENSGALG00000006775|ENSGALG00000045362|ENSGALG00000041722|ENSGALG00000013892|ENSGALG00000008456	ND1;MT-ND2;TUBB3;TGM2;;STX1A;MAP3K5;CACNA1B
3	map04976	Bile secretion	KEGG PATHWAY	3/215	61/12981	0.08022576	0.476897576	Organismal Systems	Digestive system	ENSGALG00000006728|ENSGALG00000032986|ENSGALG00000005209	SLC5A1;CFTR;AQP1
4	map04925	Aldosterone synthesis and secretion	KEGG PATHWAY	4/215	89/12981	0.060229048	0.477370971	Organismal Systems	Endocrine system	ENSGALG00000015203|ENSGALG00000001181|ENSGALG00000003149|ENSGALG00000012538	;KCNJ5;;NR4A2
3	map03320	PPAR signaling pathway	KEGG PATHWAY	3/215	73/12981	0.12053593	0.477679428	Organismal Systems	Endocrine system	ENSGALG00000007114|ENSGALG00000000619|ENSGALG00000036686	APOA1;ANGPTL4;PLTP
5	map04921	Oxytocin signaling pathway	KEGG PATHWAY	5/215	163/12981	0.134183868	0.478589127	Organismal Systems	Endocrine system	ENSGALG00000015203|ENSGALG00000001181|ENSGALG00000003149|ENSGALG00000043591|ENSGALG00000029454	;KCNJ5;;PLA2G4F;
3	map01524	Platinum drug resistance	KEGG PATHWAY	3/215	68/12981	0.102936048	0.478876396	Human Diseases	Drug resistance: antineoplastic	ENSGALG00000016325|ENSGALG00000005204|ENSGALG00000013892	GSTA3;;MAP3K5
4	map04612	Antigen processing and presentation	KEGG PATHWAY	4/215	87/12981	0.05629494	0.481884684	Organismal Systems	Immune system	ENSGALG00000047627|ENSGALG00000052371|ENSGALG00000047025|ENSGALG00000039701	;;;
2	map00982	Drug metabolism - cytochrome P450	KEGG PATHWAY	2/215	36/12981	0.119353212	0.481916743	Metabolism	Xenobiotics biodegradation and metabolism	ENSGALG00000016325|ENSGALG00000005204	GSTA3;
4	map05222	Small cell lung cancer	KEGG PATHWAY	4/215	97/12981	0.077375939	0.48701326	Human Diseases	Cancer: specific types	ENSGALG00000004627|ENSGALG00000034505|ENSGALG00000052075|ENSGALG00000003578	;CDKN2A;;FN1
8	map04010	MAPK signaling pathway	KEGG PATHWAY	8/215	296/12981	0.119183751	0.490486974	Environmental Information Processing	Signal transduction	ENSGALG00000008262|ENSGALG00000027791|ENSGALG00000043591|ENSGALG00000003833|ENSGALG00000029454|ENSGALG00000039140|ENSGALG00000013892|ENSGALG00000008456	RASGRF1;FGF23;PLA2G4F;CACNA1E;;CD14;MAP3K5;CACNA1B
4	map04912	GnRH signaling pathway	KEGG PATHWAY	4/215	91/12981	0.06430563	0.491478745	Organismal Systems	Endocrine system	ENSGALG00000029454|ENSGALG00000003149|ENSGALG00000003580|ENSGALG00000043591	;;MMP2;PLA2G4F
5	map04310	Wnt signaling pathway	KEGG PATHWAY	5/215	156/12981	0.117411936	0.492669694	Environmental Information Processing	Signal transduction	ENSGALG00000053595|ENSGALG00000001946|ENSGALG00000003473|ENSGALG00000017184|ENSGALG00000031997	CXXC4;RSPO1;SFRP1;MMP7;SFRP4
6	map04218	Cellular senescence	KEGG PATHWAY	6/215	164/12981	0.055322931	0.493296139	Cellular Processes	Cell growth and death	ENSGALG00000034505|ENSGALG00000003149|ENSGALG00000052371|ENSGALG00000036001|ENSGALG00000047627|ENSGALG00000047025	CDKN2A;;;SMAD2Z;;
3	map04979	Cholesterol metabolism	KEGG PATHWAY	3/215	54/12981	0.060039137	0.49416828	Organismal Systems	Digestive system	ENSGALG00000007114|ENSGALG00000000619|ENSGALG00000036686	APOA1;ANGPTL4;PLTP
4	map05332	Graft-versus-host disease	KEGG PATHWAY	4/215	50/12981	0.009295875	0.497329288	Human Diseases	Immune disease	ENSGALG00000047627|ENSGALG00000052371|ENSGALG00000039701|ENSGALG00000047025	;;;
4	map00565	Ether lipid metabolism	KEGG PATHWAY	4/215	50/12981	0.009295875	0.497329288	Metabolism	Lipid metabolism	ENSGALG00000030512|ENSGALG00000043591|ENSGALG00000032746|ENSGALG00000029454	;PLA2G4F;ENPP2;
3	map05134	Legionellosis	KEGG PATHWAY	3/215	60/12981	0.077180743	0.500505426	Human Diseases	Infectious disease: bacterial	ENSGALG00000036635|ENSGALG00000049402|ENSGALG00000039140	;;CD14
5	map05418	Fluid shear stress and atherosclerosis	KEGG PATHWAY	5/215	136/12981	0.075609961	0.505641611	Human Diseases	Cardiovascular disease	ENSGALG00000016325|ENSGALG00000005204|ENSGALG00000003580|ENSGALG00000029367|ENSGALG00000013892	GSTA3;;MMP2;CYBA;MAP3K5
4	map05017	Spinocerebellar ataxia	KEGG PATHWAY	4/215	122/12981	0.144259071	0.506089199	Human Diseases	Neurodegenerative disease	ENSGALG00000050790|ENSGALG00000003149|ENSGALG00000013892|ENSGALG00000015551	;;MAP3K5;GRIN3A
4	map04728	Dopaminergic synapse	KEGG PATHWAY	4/215	123/12981	0.14730407	0.508436627	Organismal Systems	Nervous system	ENSGALG00000001181|ENSGALG00000003149|ENSGALG00000008456|ENSGALG00000040761	KCNJ5;;CACNA1B;DRD4
3	map04730	Long-term depression	KEGG PATHWAY	3/215	72/12981	0.116930836	0.51067753	Organismal Systems	Nervous system	ENSGALG00000043591|ENSGALG00000003149|ENSGALG00000029454	PLA2G4F;;
3	map05321	Inflammatory bowel disease (IBD)	KEGG PATHWAY	3/215	72/12981	0.116930836	0.51067753	Human Diseases	Immune disease	ENSGALG00000039701|ENSGALG00000040621|ENSGALG00000036001	;IL18R1;SMAD2Z
7	map04145	Phagosome	KEGG PATHWAY	7/215	246/12981	0.114821425	0.511912185	Cellular Processes	Transport and catabolism	ENSGALG00000052371|ENSGALG00000029367|ENSGALG00000000059|ENSGALG00000039701|ENSGALG00000039140|ENSGALG00000047627|ENSGALG00000047025	;CYBA;TUBB3;;CD14;;
3	map04929	GnRH secretion	KEGG PATHWAY	3/215	59/12981	0.074188126	0.512137383	Organismal Systems	Endocrine system	ENSGALG00000001181|ENSGALG00000003149|ENSGALG00000033653	KCNJ5;;
5	map05320	Autoimmune thyroid disease	KEGG PATHWAY	5/215	154/12981	0.112814741	0.513667119	Human Diseases	Immune disease	ENSGALG00000047627|ENSGALG00000016370|ENSGALG00000052371|ENSGALG00000047025|ENSGALG00000039701	;TPO;;;
2	map04977	Vitamin digestion and absorption	KEGG PATHWAY	2/215	27/12981	0.073127494	0.521642793	Organismal Systems	Digestive system	ENSGALG00000007114|ENSGALG00000031546	APOA1;
3	map00590	Arachidonic acid metabolism	KEGG PATHWAY	3/215	58/12981	0.071248728	0.525766479	Metabolism	Lipid metabolism	ENSGALG00000030512|ENSGALG00000043591|ENSGALG00000029454	;PLA2G4F;
2	map04978	Mineral absorption	KEGG PATHWAY	2/215	43/12981	0.159022488	0.540171626	Organismal Systems	Digestive system	ENSGALG00000006728|ENSGALG00000009006	SLC5A1;
2	map04975	Fat digestion and absorption	KEGG PATHWAY	2/215	43/12981	0.159022488	0.540171626	Organismal Systems	Digestive system	ENSGALG00000007114|ENSGALG00000030512	APOA1;
2	map04930	Type II diabetes mellitus	KEGG PATHWAY	2/215	45/12981	0.170767325	0.553700115	Human Diseases	Endocrine and metabolic disease	ENSGALG00000003833|ENSGALG00000008456	CACNA1E;CACNA1B
12	map05200	Pathways in cancer	KEGG PATHWAY	12/215	529/12981	0.16843525	0.554540669	Human Diseases	Cancer: overview	ENSGALG00000016325|ENSGALG00000034505|ENSGALG00000005204|ENSGALG00000027791|ENSGALG00000036001|ENSGALG00000004627|ENSGALG00000016022|ENSGALG00000052075|ENSGALG00000008733|ENSGALG00000007466|ENSGALG00000003580|ENSGALG00000003578	GSTA3;CDKN2A;;FGF23;SMAD2Z;;RUNX1;;LPAR3;EDNRB2;MMP2;FN1
4	map04270	Vascular smooth muscle contraction	KEGG PATHWAY	4/215	132/12981	0.175778378	0.561441388	Organismal Systems	Circulatory system	ENSGALG00000030512|ENSGALG00000029454|ENSGALG00000003149|ENSGALG00000043591	;;;PLA2G4F
9	map05165	Human papillomavirus infection	KEGG PATHWAY	9/215	380/12981	0.180002769	0.566479301	Human Diseases	Infectious disease: viral	ENSGALG00000052075|ENSGALG00000052371|ENSGALG00000004627|ENSGALG00000050790|ENSGALG00000027526|ENSGALG00000047627|ENSGALG00000047652|ENSGALG00000047025|ENSGALG00000003578	;;;;COL9A2;;;;FN1
5	map04742	Taste transduction	KEGG PATHWAY	5/215	68/12981	0.00532394	0.569661628	Organismal Systems	Sensory system	ENSGALG00000006202|ENSGALG00000003149|ENSGALG00000007269|ENSGALG00000015826|ENSGALG00000027793	SCNN1B;;GABRA3;HTR1E;SCN9A
4	map05330	Allograft rejection	KEGG PATHWAY	4/215	138/12981	0.19572557	0.581739888	Human Diseases	Immune disease	ENSGALG00000047627|ENSGALG00000052371|ENSGALG00000047025|ENSGALG00000039701	;;;
2	map05014	Amyotrophic lateral sclerosis (ALS)	KEGG PATHWAY	2/215	48/12981	0.188638044	0.585051326	Human Diseases	Neurodegenerative disease	ENSGALG00000013892|ENSGALG00000008085	MAP3K5;NEFH
2	map00480	Glutathione metabolism	KEGG PATHWAY	2/215	48/12981	0.188638044	0.585051326	Metabolism	Metabolism of other amino acids	ENSGALG00000016325|ENSGALG00000005204	GSTA3;
2	map05204	Chemical carcinogenesis	KEGG PATHWAY	2/215	49/12981	0.194651792	0.586696951	Human Diseases	Cancer: overview	ENSGALG00000016325|ENSGALG00000005204	GSTA3;
1	map00053	Ascorbate and aldarate metabolism	KEGG PATHWAY	1/215	14/12981	0.208588508	0.611478641	Metabolism	Carbohydrate metabolism	ENSGALG00000016570
3	map04668	TNF signaling pathway	KEGG PATHWAY	3/215	96/12981	0.21275856	0.615274755	Environmental Information Processing	Signal transduction	ENSGALG00000013892|ENSGALG00000026297|ENSGALG00000040621	MAP3K5;;IL18R1
3	map04625	C-type lectin receptor signaling pathway	KEGG PATHWAY	3/215	96/12981	0.21275856	0.615274755	Organismal Systems	Immune system	ENSGALG00000003149|ENSGALG00000037437|ENSGALG00000040971	;EGR3;EGR2
3	map04620	Toll-like receptor signaling pathway	KEGG PATHWAY	3/215	98/12981	0.221418375	0.623467529	Organismal Systems	Immune system	ENSGALG00000016590|ENSGALG00000039140|ENSGALG00000028147	TLR7;CD14;CTSK
3	map05032	Morphine addiction	KEGG PATHWAY	3/215	99/12981	0.225774974	0.627478499	Human Diseases	Substance dependence	ENSGALG00000001181|ENSGALG00000007269|ENSGALG00000008456	KCNJ5;GABRA3;CACNA1B
3	map04972	Pancreatic secretion	KEGG PATHWAY	3/215	99/12981	0.225774974	0.627478499	Organismal Systems	Digestive system	ENSGALG00000030512|ENSGALG00000003149|ENSGALG00000032986	;;CFTR
14	map04080	Neuroactive ligand-receptor interaction	KEGG PATHWAY	14/215	364/12981	0.003001388	0.642297076	Environmental Information Processing	Signaling molecules and interaction	ENSGALG00000007269|ENSGALG00000015551|ENSGALG00000045096|ENSGALG00000015028|ENSGALG00000040959|ENSGALG00000015826|ENSGALG00000040761|ENSGALG00000012457|ENSGALG00000009395|ENSGALG00000008733|ENSGALG00000011104|ENSGALG00000007466|ENSGALG00000005801|ENSGALG00000006575	GABRA3;GRIN3A;;RLN3;GRP;HTR1E;DRD4;SSTR3;GLRB;LPAR3;GCG;EDNRB2;CHRNA4;VIPR2
2	map04913	Ovarian steroidogenesis	KEGG PATHWAY	2/215	58/12981	0.249585956	0.667642433	Organismal Systems	Endocrine system	ENSGALG00000043591|ENSGALG00000029454	PLA2G4F;
1	map00533	Glycosaminoglycan biosynthesis - keratan sulfate	KEGG PATHWAY	1/215	17/12981	0.247308455	0.66992417	Metabolism	Glycan biosynthesis and metabolism	ENSGALG00000008440	CHST1
2	map05221	Acute myeloid leukemia	KEGG PATHWAY	2/215	59/12981	0.255740266	0.675659469	Human Diseases	Cancer: specific types	ENSGALG00000016022|ENSGALG00000039140	RUNX1;CD14
1	map00910	Nitrogen metabolism	KEGG PATHWAY	1/215	18/12981	0.259791384	0.677992147	Metabolism	Energy metabolism	ENSGALG00000005360	CA4
2	map04927	Cortisol synthesis and secretion	KEGG PATHWAY	2/215	61/12981	0.268055855	0.691131963	Organismal Systems	Endocrine system	ENSGALG00000001080|ENSGALG00000003149	NR5A1;
1	map00532	Glycosaminoglycan biosynthesis - chondroitin sulfate / dermatan sulfate	KEGG PATHWAY	1/215	19/12981	0.272068237	0.693126223	Metabolism	Glycan biosynthesis and metabolism	ENSGALG00000001859
1	map00900	Terpenoid backbone biosynthesis	KEGG PATHWAY	1/215	20/12981	0.284142402	0.69892499	Metabolism	Metabolism of terpenoids and polyketides	ENSGALG00000028880	FDPS
6	map05202	Transcriptional misregulation in cancer	KEGG PATHWAY	6/215	267/12981	0.281957043	0.701614037	Human Diseases	Cancer: overview	ENSGALG00000016462|ENSGALG00000026631|ENSGALG00000026297|ENSGALG00000016022|ENSGALG00000027064|ENSGALG00000039140	MYCN;HOXA10;;RUNX1;HIST1H3H;CD14
2	map00983	Drug metabolism - other enzymes	KEGG PATHWAY	2/215	63/12981	0.28036918	0.705870641	Metabolism	Xenobiotics biodegradation and metabolism	ENSGALG00000016325|ENSGALG00000005204	GSTA3;
2	map04370	VEGF signaling pathway	KEGG PATHWAY	2/215	66/12981	0.298806535	0.726643164	Environmental Information Processing	Signal transduction	ENSGALG00000043591|ENSGALG00000029454	PLA2G4F;
3	map04659	Th17 cell differentiation	KEGG PATHWAY	3/215	117/12981	0.306255406	0.736389403	Organismal Systems	Immune system	ENSGALG00000016022|ENSGALG00000039701|ENSGALG00000036001	RUNX1;;SMAD2Z
4	map05416	Viral myocarditis	KEGG PATHWAY	4/215	171/12981	0.314639845	0.748143631	Human Diseases	Cardiovascular disease	ENSGALG00000047627|ENSGALG00000052371|ENSGALG00000047025|ENSGALG00000039701	;;;
5	map04014	Ras signaling pathway	KEGG PATHWAY	5/215	236/12981	0.352995057	0.76303982	Environmental Information Processing	Signal transduction	ENSGALG00000030512|ENSGALG00000043591|ENSGALG00000029454|ENSGALG00000027791|ENSGALG00000008262	;PLA2G4F;;FGF23;RASGRF1
5	map05168	Herpes simplex virus 1 infection	KEGG PATHWAY	5/215	244/12981	0.379333323	0.765823879	Human Diseases	Infectious disease: viral	ENSGALG00000047627|ENSGALG00000039701|ENSGALG00000052371|ENSGALG00000051242|ENSGALG00000047025	;;;;
5	map04714	Thermogenesis	KEGG PATHWAY	5/215	228/12981	0.32675841	0.768420877	Organismal Systems	Environmental adaptation	ENSGALG00000011104|ENSGALG00000042750|ENSGALG00000013892|ENSGALG00000043768|ENSGALG00000045362	GCG;ND1;MAP3K5;MT-ND2;
1	map00030	Pentose phosphate pathway	KEGG PATHWAY	1/215	29/12981	0.384220944	0.768441887	Metabolism	Carbohydrate metabolism	ENSGALG00000016592	PRPS2
1	map04320	Dorso-ventral axis formation	KEGG PATHWAY	1/215	24/12981	0.330477987	0.768720534	Organismal Systems	Development and regeneration	ENSGALG00000013817	SPIRE1
3	map00190	Oxidative phosphorylation	KEGG PATHWAY	3/215	124/12981	0.338037013	0.769573626	Metabolism	Energy metabolism	ENSGALG00000042750|ENSGALG00000043768|ENSGALG00000045362	ND1;MT-ND2;
1	map00534	Glycosaminoglycan biosynthesis - heparan sulfate / heparin	KEGG PATHWAY	1/215	26/12981	0.352513707	0.769774829	Metabolism	Glycan biosynthesis and metabolism	ENSGALG00000001859
4	map05167	Kaposi sarcoma-associated herpesvirus infection	KEGG PATHWAY	4/215	184/12981	0.36354631	0.770286241	Human Diseases	Infectious disease: viral	ENSGALG00000047627|ENSGALG00000003149|ENSGALG00000052371|ENSGALG00000047025	;;;
4	map05146	Amoebiasis	KEGG PATHWAY	4/215	185/12981	0.3673134	0.770637917	Human Diseases	Infectious disease: parasitic	ENSGALG00000004627|ENSGALG00000052075|ENSGALG00000039140|ENSGALG00000003578	;;CD14;FN1
3	map04670	Leukocyte transendothelial migration	KEGG PATHWAY	3/215	125/12981	0.342575586	0.771696584	Organismal Systems	Immune system	ENSGALG00000007311|ENSGALG00000029367|ENSGALG00000003580	CLDN2;CYBA;MMP2
3	map04371	Apelin signaling pathway	KEGG PATHWAY	3/215	133/12981	0.378754513	0.771937769	Environmental Information Processing	Signal transduction	ENSGALG00000015203|ENSGALG00000003149|ENSGALG00000036001	;;SMAD2Z
6	map04020	Calcium signaling pathway	KEGG PATHWAY	6/215	299/12981	0.375443755	0.772547726	Environmental Information Processing	Signal transduction	ENSGALG00000003149|ENSGALG00000015203|ENSGALG00000027583|ENSGALG00000003833|ENSGALG00000007466|ENSGALG00000008456	;;PLN;CACNA1E;EDNRB2;CACNA1B
5	map04510	Focal adhesion	KEGG PATHWAY	5/215	231/12981	0.336577256	0.7744896	Cellular Processes	Cellular community - eukaryotes	ENSGALG00000004627|ENSGALG00000008262|ENSGALG00000052075|ENSGALG00000027526|ENSGALG00000003578	;RASGRF1;;COL9A2;FN1
2	map04924	Renin secretion	KEGG PATHWAY	2/215	74/12981	0.347508788	0.774655006	Organismal Systems	Endocrine system	ENSGALG00000003149|ENSGALG00000005209	;AQP1
2	map04971	Gastric acid secretion	KEGG PATHWAY	2/215	74/12981	0.347508788	0.774655006	Organismal Systems	Digestive system	ENSGALG00000003149|ENSGALG00000032986	;CFTR
1	map00563	Glycosylphosphatidylinositol (GPI)-anchor biosynthesis	KEGG PATHWAY	1/215	27/12981	0.36325933	0.777374967	Metabolism	Glycan biosynthesis and metabolism	ENSGALG00000039883	PIGV
3	map05012	Parkinson disease	KEGG PATHWAY	3/215	132/12981	0.374249968	0.777567894	Human Diseases	Neurodegenerative disease	ENSGALG00000042750|ENSGALG00000043768|ENSGALG00000045362	ND1;MT-ND2;
2	map04727	GABAergic synapse	KEGG PATHWAY	2/215	86/12981	0.418239819	0.79206479	Organismal Systems	Nervous system	ENSGALG00000007269|ENSGALG00000008456	GABRA3;CACNA1B
2	map04970	Salivary secretion	KEGG PATHWAY	2/215	87/12981	0.423966759	0.795867424	Organismal Systems	Digestive system	ENSGALG00000003149|ENSGALG00000030350	;
6	map05010	Alzheimer disease	KEGG PATHWAY	6/215	313/12981	0.416930517	0.796635095	Human Diseases	Neurodegenerative disease	ENSGALG00000042750|ENSGALG00000003149|ENSGALG00000000059|ENSGALG00000045362|ENSGALG00000043768|ENSGALG00000013892	ND1;;TUBB3;;MT-ND2;MAP3K5
3	map04210	Apoptosis	KEGG PATHWAY	3/215	141/12981	0.414508628	0.806407694	Cellular Processes	Cell growth and death	ENSGALG00000003149|ENSGALG00000013892|ENSGALG00000028147	;MAP3K5;CTSK
3	map04932	Non-alcoholic fatty liver disease (NAFLD)	KEGG PATHWAY	3/215	141/12981	0.414508628	0.806407694	Human Diseases	Endocrine and metabolic disease	ENSGALG00000013892|ENSGALG00000027188|ENSGALG00000045362	MAP3K5;SREBF1;
1	map04960	Aldosterone-regulated sodium reabsorption	KEGG PATHWAY	1/215	34/12981	0.43366837	0.807000271	Organismal Systems	Excretory system	ENSGALG00000006202	SCNN1B
2	map04657	IL-17 signaling pathway	KEGG PATHWAY	2/215	85/12981	0.412484404	0.809831765	Organismal Systems	Immune system	ENSGALG00000026297|ENSGALG00000016670	;AvBD3
3	map04611	Platelet activation	KEGG PATHWAY	3/215	140/12981	0.410071261	0.812548609	Organismal Systems	Immune system	ENSGALG00000029454|ENSGALG00000003149|ENSGALG00000043591	;;PLA2G4F
1	map00350	Tyrosine metabolism	KEGG PATHWAY	1/215	36/12981	0.452322102	0.820312964	Metabolism	Amino acid metabolism	ENSGALG00000016370	TPO
3	map05226	Gastric cancer	KEGG PATHWAY	3/215	148/12981	0.445253646	0.821416209	Human Diseases	Cancer: specific types	ENSGALG00000034505|ENSGALG00000027791|ENSGALG00000036001	CDKN2A;FGF23;SMAD2Z
3	map04934	Cushing syndrome	KEGG PATHWAY	3/215	149/12981	0.449595768	0.822337559	Human Diseases	Endocrine and metabolic disease	ENSGALG00000001080|ENSGALG00000034505|ENSGALG00000003149	NR5A1;CDKN2A;
1	map00760	Nicotinate and nicotinamide metabolism	KEGG PATHWAY	1/215	41/12981	0.49632396	0.823359127	Metabolism	Metabolism of cofactors and vitamins	ENSGALG00000003816	NT5C1A
1	map04973	Carbohydrate digestion and absorption	KEGG PATHWAY	1/215	41/12981	0.49632396	0.823359127	Organismal Systems	Digestive system	ENSGALG00000006728	SLC5A1
1	map05219	Bladder cancer	KEGG PATHWAY	1/215	42/12981	0.504692611	0.824459685	Human Diseases	Cancer: specific types	ENSGALG00000003580	MMP2
3	map05164	Influenza A	KEGG PATHWAY	3/215	163/12981	0.50880439	0.824879845	Human Diseases	Infectious disease: viral	ENSGALG00000016590|ENSGALG00000028880|ENSGALG00000039701	TLR7;FDPS;
4	map05163	Human cytomegalovirus infection	KEGG PATHWAY	4/215	225/12981	0.513945766	0.826950331	Human Diseases	Infectious disease: viral	ENSGALG00000047627|ENSGALG00000003149|ENSGALG00000052371|ENSGALG00000047025	;;;
3	map05150	Staphylococcus aureus infection	KEGG PATHWAY	3/215	156/12981	0.479589586	0.827678802	Human Diseases	Infectious disease: bacterial	ENSGALG00000039701|ENSGALG00000030002|ENSGALG00000016670	;KRT18;AvBD3
2	map04713	Circadian entrainment	KEGG PATHWAY	2/215	100/12981	0.495572758	0.828535705	Organismal Systems	Environmental adaptation	ENSGALG00000001181|ENSGALG00000003149	KCNJ5;
2	map04922	Glucagon signaling pathway	KEGG PATHWAY	2/215	95/12981	0.468686536	0.828916683	Organismal Systems	Endocrine system	ENSGALG00000011104|ENSGALG00000003149	GCG;
2	map04540	Gap junction	KEGG PATHWAY	2/215	98/12981	0.48492105	0.830184837	Cellular Processes	Cellular community - eukaryotes	ENSGALG00000003149|ENSGALG00000000059	;TUBB3
4	map05170	Human immunodeficiency virus 1 infection	KEGG PATHWAY	4/215	219/12981	0.49277085	0.830338283	Human Diseases	Infectious disease: viral	ENSGALG00000047627|ENSGALG00000003149|ENSGALG00000052371|ENSGALG00000047025	;;;
1	map05030	Cocaine addiction	KEGG PATHWAY	1/215	44/12981	0.521016961	0.832071864	Human Diseases	Substance dependence	ENSGALG00000015551	GRIN3A
3	map04022	cGMP-PKG signaling pathway	KEGG PATHWAY	3/215	171/12981	0.541121007	0.833092774	Environmental Information Processing	Signal transduction	ENSGALG00000007466|ENSGALG00000027583|ENSGALG00000003149	EDNRB2;PLN;
3	map04621	NOD-like receptor signaling pathway	KEGG PATHWAY	3/215	155/12981	0.475350048	0.833810741	Organismal Systems	Immune system	ENSGALG00000003149|ENSGALG00000029367|ENSGALG00000016670	;CYBA;AvBD3
2	map04350	TGF-beta signaling pathway	KEGG PATHWAY	2/215	97/12981	0.479543444	0.834327618	Environmental Information Processing	Signal transduction	ENSGALG00000034505|ENSGALG00000036001	CDKN2A;SMAD2Z
4	map05205	Proteoglycans in cancer	KEGG PATHWAY	4/215	232/12981	0.538129733	0.834491035	Human Diseases	Cancer: overview	ENSGALG00000003149|ENSGALG00000003580|ENSGALG00000003578|ENSGALG00000036001	;MMP2;FN1;SMAD2Z
3	map00230	Purine metabolism	KEGG PATHWAY	3/215	159/12981	0.492211443	0.835978165	Metabolism	Nucleotide metabolism	ENSGALG00000016592|ENSGALG00000003816|ENSGALG00000025735	PRPS2;NT5C1A;PDE6H
1	map00380	Tryptophan metabolism	KEGG PATHWAY	1/215	45/12981	0.52897718	0.83852679	Metabolism	Amino acid metabolism	ENSGALG00000007503	KMO
3	map05225	Hepatocellular carcinoma	KEGG PATHWAY	3/215	170/12981	0.537147654	0.83904816	Human Diseases	Cancer: specific types	ENSGALG00000016325|ENSGALG00000005204|ENSGALG00000036001	GSTA3;;SMAD2Z
3	map05323	Rheumatoid arthritis	KEGG PATHWAY	3/215	176/12981	0.560691573	0.8390769	Human Diseases	Immune disease	ENSGALG00000028147|ENSGALG00000026297|ENSGALG00000039701	CTSK;;
3	map04640	Hematopoietic cell lineage	KEGG PATHWAY	3/215	175/12981	0.55681752	0.839147531	Organismal Systems	Immune system	ENSGALG00000049402|ENSGALG00000039701|ENSGALG00000039140	;;CD14
3	map05140	Leishmaniasis	KEGG PATHWAY	3/215	153/12981	0.466824395	0.839499331	Human Diseases	Infectious disease: parasitic	ENSGALG00000049402|ENSGALG00000029367|ENSGALG00000039701	;CYBA;
3	map05034	Alcoholism	KEGG PATHWAY	3/215	153/12981	0.466824395	0.839499331	Human Diseases	Substance dependence	ENSGALG00000015203|ENSGALG00000027064|ENSGALG00000015551	;HIST1H3H;GRIN3A
4	map05131	Shigellosis	KEGG PATHWAY	4/215	231/12981	0.534711224	0.841383837	Human Diseases	Infectious disease: bacterial	ENSGALG00000003149|ENSGALG00000027064|ENSGALG00000039140|ENSGALG00000012076	;HIST1H3H;CD14;TIFA
1	map02010	ABC transporters	KEGG PATHWAY	1/215	48/12981	0.552076361	0.843888152	Environmental Information Processing	Membrane transport	ENSGALG00000032986	CFTR
2	map05145	Toxoplasmosis	KEGG PATHWAY	2/215	112/12981	0.556468574	0.844569326	Human Diseases	Infectious disease: parasitic	ENSGALG00000004627|ENSGALG00000039701	;
2	map04935	Growth hormone synthesis, secretion and action	KEGG PATHWAY	2/215	117/12981	0.580265537	0.844740305	Organismal Systems	Endocrine system	ENSGALG00000012457|ENSGALG00000003149	SSTR3;
2	map04722	Neurotrophin signaling pathway	KEGG PATHWAY	2/215	124/12981	0.611992117	0.844943954	Organismal Systems	Nervous system	ENSGALG00000015203|ENSGALG00000013892	;MAP3K5
1	map05110	Vibrio cholerae infection	KEGG PATHWAY	1/215	56/12981	0.608308249	0.845311462	Human Diseases	Infectious disease: bacterial	ENSGALG00000032986	CFTR
1	map04214	Apoptosis - fly	KEGG PATHWAY	1/215	51/12981	0.574047758	0.847215312	Cellular Processes	Cell growth and death	ENSGALG00000013892	MAP3K5
1	map04962	Vasopressin-regulated water reabsorption	KEGG PATHWAY	1/215	51/12981	0.574047758	0.847215312	Organismal Systems	Excretory system	ENSGALG00000030350
2	map04931	Insulin resistance	KEGG PATHWAY	2/215	115/12981	0.570859872	0.848361199	Human Diseases	Endocrine and metabolic disease	ENSGALG00000044344|ENSGALG00000027188	;SREBF1
5	map05169	Epstein-Barr virus infection	KEGG PATHWAY	5/215	317/12981	0.606579579	0.848418497	Human Diseases	Infectious disease: viral	ENSGALG00000047627|ENSGALG00000052371|ENSGALG00000047025|ENSGALG00000050790|ENSGALG00000039701	;;;;
2	map05231	Choline metabolism in cancer	KEGG PATHWAY	2/215	119/12981	0.58951983	0.852413809	Human Diseases	Cancer: overview	ENSGALG00000029454|ENSGALG00000043591	;PLA2G4F
2	map04110	Cell cycle	KEGG PATHWAY	2/215	121/12981	0.598622504	0.854034772	Cellular Processes	Cell growth and death	ENSGALG00000034505|ENSGALG00000036001	CDKN2A;SMAD2Z
1	map03460	Fanconi anemia pathway	KEGG PATHWAY	1/215	54/12981	0.594946188	0.854486472	Genetic Information Processing	Replication and repair	ENSGALG00000015692
2	map04152	AMPK signaling pathway	KEGG PATHWAY	2/215	122/12981	0.603116954	0.854748531	Environmental Information Processing	Signal transduction	ENSGALG00000032986|ENSGALG00000027188	CFTR;SREBF1
2	map04658	Th1 and Th2 cell differentiation	KEGG PATHWAY	2/215	122/12981	0.603116954	0.854748531	Organismal Systems	Immune system	ENSGALG00000039701|ENSGALG00000050790	;
4	map04144	Endocytosis	KEGG PATHWAY	4/215	260/12981	0.628296465	0.856404099	Cellular Processes	Transport and catabolism	ENSGALG00000047627|ENSGALG00000052371|ENSGALG00000047025|ENSGALG00000036001	;;;SMAD2Z
1	map05144	Malaria	KEGG PATHWAY	1/215	59/12981	0.627533072	0.86084665	Human Diseases	Infectious disease: parasitic	ENSGALG00000049402
2	map04142	Lysosome	KEGG PATHWAY	2/215	131/12981	0.641864722	0.869361079	Cellular Processes	Transport and catabolism	ENSGALG00000028790|ENSGALG00000028147	DNASE2B;CTSK
1	map04061	Viral protein interaction with cytokine and cytokine receptor	KEGG PATHWAY	1/215	64/12981	0.657509527	0.88494993	Environmental Information Processing	Signaling molecules and interaction	ENSGALG00000040621	IL18R1
1	map00240	Pyrimidine metabolism	KEGG PATHWAY	1/215	64/12981	0.657509527	0.88494993	Metabolism	Nucleotide metabolism	ENSGALG00000003816	NT5C1A
1	map05133	Pertussis	KEGG PATHWAY	1/215	66/12981	0.668816399	0.888985773	Human Diseases	Infectious disease: bacterial	ENSGALG00000039140	CD14
2	map04261	Adrenergic signaling in cardiomyocytes	KEGG PATHWAY	2/215	141/12981	0.681369331	0.894558508	Organismal Systems	Circulatory system	ENSGALG00000027583|ENSGALG00000051279	PLN;PPP1R1A
1	map05218	Melanoma	KEGG PATHWAY	1/215	68/12981	0.679751669	0.897943563	Human Diseases	Cancer: specific types	ENSGALG00000027791	FGF23
2	map04664	Fc epsilon RI signaling pathway	KEGG PATHWAY	2/215	152/12981	0.720653965	0.907176168	Organismal Systems	Immune system	ENSGALG00000029454|ENSGALG00000043591	;PLA2G4F
1	map00561	Glycerolipid metabolism	KEGG PATHWAY	1/215	71/12981	0.695484305	0.907522203	Metabolism	Lipid metabolism	ENSGALG00000029020	PLPP4
1	map05212	Pancreatic cancer	KEGG PATHWAY	1/215	71/12981	0.695484305	0.907522203	Human Diseases	Cancer: specific types	ENSGALG00000036001	SMAD2Z
1	map05120	Epithelial cell signaling in Helicobacter pylori infection	KEGG PATHWAY	1/215	76/12981	0.720014012	0.911733719	Human Diseases	Infectious disease: bacterial	ENSGALG00000016132	IGSF5
2	map04217	Necroptosis	KEGG PATHWAY	2/215	157/12981	0.737125163	0.911819566	Cellular Processes	Cell growth and death	ENSGALG00000029454|ENSGALG00000043591	;PLA2G4F
1	map04013	MAPK signaling pathway - fly	KEGG PATHWAY	1/215	87/12981	0.767274128	0.912203685	Environmental Information Processing	Signal transduction	ENSGALG00000013892	MAP3K5
1	map05210	Colorectal cancer	KEGG PATHWAY	1/215	87/12981	0.767274128	0.912203685	Human Diseases	Cancer: specific types	ENSGALG00000036001	SMAD2Z
2	map05206	MicroRNAs in cancer	KEGG PATHWAY	2/215	173/12981	0.784380334	0.912268432	Human Diseases	Cancer: overview	ENSGALG00000042279|ENSGALG00000040079	CYP24A1;ZFPM2
1	map05100	Bacterial invasion of epithelial cells	KEGG PATHWAY	1/215	86/12981	0.763328066	0.912582157	Human Diseases	Infectious disease: bacterial	ENSGALG00000003578	FN1
2	map04390	Hippo signaling pathway	KEGG PATHWAY	2/215	170/12981	0.776127159	0.912589077	Environmental Information Processing	Signal transduction	ENSGALG00000047652|ENSGALG00000036001	;SMAD2Z
1	map01522	Endocrine resistance	KEGG PATHWAY	1/215	85/12981	0.759315412	0.912884821	Human Diseases	Drug resistance: antineoplastic	ENSGALG00000003580	MMP2
1	map04260	Cardiac muscle contraction	KEGG PATHWAY	1/215	79/12981	0.73377709	0.912955216	Organismal Systems	Circulatory system	ENSGALG00000045362
1	map05215	Prostate cancer	KEGG PATHWAY	1/215	91/12981	0.782414183	0.914954291	Human Diseases	Cancer: specific types	ENSGALG00000026297
6	map04151	PI3K-Akt signaling pathway	KEGG PATHWAY	6/215	435/12981	0.731395332	0.915313456	Environmental Information Processing	Signal transduction	ENSGALG00000052075|ENSGALG00000027791|ENSGALG00000004627|ENSGALG00000008733|ENSGALG00000027526|ENSGALG00000003578	;FGF23;;LPAR3;COL9A2;FN1
1	map05220	Chronic myeloid leukemia	KEGG PATHWAY	1/215	74/12981	0.710447472	0.915878066	Human Diseases	Cancer: specific types	ENSGALG00000016022	RUNX1
1	map04330	Notch signaling pathway	KEGG PATHWAY	1/215	75/12981	0.71527073	0.916574469	Environmental Information Processing	Signal transduction	ENSGALG00000050790
1	map05214	Glioma	KEGG PATHWAY	1/215	75/12981	0.71527073	0.916574469	Human Diseases	Cancer: specific types	ENSGALG00000015203
3	map04072	Phospholipase D signaling pathway	KEGG PATHWAY	3/215	238/12981	0.758398992	0.916934374	Environmental Information Processing	Signal transduction	ENSGALG00000043591|ENSGALG00000008733|ENSGALG00000029454	PLA2G4F;LPAR3;
1	map04916	Melanogenesis	KEGG PATHWAY	1/215	94/12981	0.793122138	0.917449392	Organismal Systems	Endocrine system	ENSGALG00000007466	EDNRB2
3	map04810	Regulation of actin cytoskeleton	KEGG PATHWAY	3/215	235/12981	0.750771837	0.918086704	Cellular Processes	Cell motility	ENSGALG00000050790|ENSGALG00000027791|ENSGALG00000003578	;FGF23;FN1
3	map05152	Tuberculosis	KEGG PATHWAY	3/215	255/12981	0.798130604	0.918279297	Human Diseases	Infectious disease: bacterial	ENSGALG00000049402|ENSGALG00000039701|ENSGALG00000039140	;;CD14
1	map04211	Longevity regulating pathway	KEGG PATHWAY	1/215	84/12981	0.755235047	0.91829716	Organismal Systems	Aging	ENSGALG00000015203
2	map05161	Hepatitis B	KEGG PATHWAY	2/215	161/12981	0.749702339	0.922047704	Human Diseases	Infectious disease: viral	ENSGALG00000037437|ENSGALG00000040971	EGR3;EGR2
2	map04666	Fc gamma R-mediated phagocytosis	KEGG PATHWAY	2/215	183/12981	0.809996026	0.926947324	Organismal Systems	Immune system	ENSGALG00000029454|ENSGALG00000043591	;PLA2G4F
1	map04114	Oocyte meiosis	KEGG PATHWAY	1/215	106/12981	0.830957351	0.931020278	Cellular Processes	Cell growth and death	ENSGALG00000003149
1	map04070	Phosphatidylinositol signaling system	KEGG PATHWAY	1/215	102/12981	0.819180739	0.932471692	Environmental Information Processing	Signal transduction	ENSGALG00000003149
1	map05310	Asthma	KEGG PATHWAY	1/215	110/12981	0.841970297	0.93844606	Human Diseases	Immune disease	ENSGALG00000039701
2	map05132	Salmonella infection	KEGG PATHWAY	2/215	242/12981	0.912861155	0.939193688	Human Diseases	Infectious disease: bacterial	ENSGALG00000039140|ENSGALG00000050790	CD14;
1	map05160	Hepatitis C	KEGG PATHWAY	1/215	143/12981	0.909423954	0.940177421	Human Diseases	Infectious disease: viral	ENSGALG00000007311	CLDN2
2	map04740	Olfactory transduction	KEGG PATHWAY	2/215	192/12981	0.830703724	0.940585169	Organismal Systems	Sensory system	ENSGALG00000031533|ENSGALG00000050447	;
2	map05322	Systemic lupus erythematosus	KEGG PATHWAY	2/215	192/12981	0.830703724	0.940585169	Human Diseases	Immune disease	ENSGALG00000027064|ENSGALG00000039701	HIST1H3H;
2	map04060	Cytokine-cytokine receptor interaction	KEGG PATHWAY	2/215	238/12981	0.907989134	0.943250848	Environmental Information Processing	Signaling molecules and interaction	ENSGALG00000020316|ENSGALG00000040621	IL13RA2;IL18R1
1	map05224	Breast cancer	KEGG PATHWAY	1/215	140/12981	0.904717253	0.944436548	Human Diseases	Cancer: specific types	ENSGALG00000027791	FGF23
1	map05135	Yersinia infection	KEGG PATHWAY	1/215	138/12981	0.901445	0.945633481	Human Diseases	Infectious disease: bacterial	ENSGALG00000003578	FN1
1	map04071	Sphingolipid signaling pathway	KEGG PATHWAY	1/215	118/12981	0.861899238	0.945879164	Environmental Information Processing	Signal transduction	ENSGALG00000013892	MAP3K5
1	map04630	Jak-STAT signaling pathway	KEGG PATHWAY	1/215	154/12981	0.924785951	0.946910017	Environmental Information Processing	Signal transduction	ENSGALG00000020316	IL13RA2
1	map05142	Chagas disease (American trypanosomiasis)	KEGG PATHWAY	1/215	115/12981	0.854737381	0.947739894	Human Diseases	Infectious disease: parasitic	ENSGALG00000036001	SMAD2Z
1	map05143	African trypanosomiasis	KEGG PATHWAY	1/215	115/12981	0.854737381	0.947739894	Human Diseases	Infectious disease: parasitic	ENSGALG00000007114	APOA1
1	map04550	Signaling pathways regulating pluripotency of stem cells	KEGG PATHWAY	1/215	137/12981	0.899767169	0.953218684	Cellular Processes	Cellular community - eukaryotes	ENSGALG00000036001	SMAD2Z
1	map04910	Insulin signaling pathway	KEGG PATHWAY	1/215	137/12981	0.899767169	0.953218684	Organismal Systems	Endocrine system	ENSGALG00000027188	SREBF1
1	map04141	Protein processing in endoplasmic reticulum	KEGG PATHWAY	1/215	165/12981	0.937552545	0.955410688	Genetic Information Processing	Folding, sorting and degradation	ENSGALG00000013892	MAP3K5
3	map05130	Pathogenic Escherichia coli infection	KEGG PATHWAY	3/215	308/12981	0.888573009	0.955550873	Human Diseases	Infectious disease: bacterial	ENSGALG00000007311|ENSGALG00000000059|ENSGALG00000050790	CLDN2;TUBB3;
1	map04672	Intestinal immune network for IgA production	KEGG PATHWAY	1/215	136/12981	0.89806091	0.956144451	Organismal Systems	Immune system	ENSGALG00000039701
2	map04015	Rap1 signaling pathway	KEGG PATHWAY	2/215	228/12981	0.894678072	0.957305537	Environmental Information Processing	Signal transduction	ENSGALG00000027791|ENSGALG00000008733	FGF23;LPAR3
1	map04919	Thyroid hormone signaling pathway	KEGG PATHWAY	1/215	125/12981	0.877272715	0.957838576	Organismal Systems	Endocrine system	ENSGALG00000027583	PLN
1	map04068	FoxO signaling pathway	KEGG PATHWAY	1/215	130/12981	0.88719893	0.958891773	Environmental Information Processing	Signal transduction	ENSGALG00000034505	CDKN2A
1	map05162	Measles	KEGG PATHWAY	1/215	129/12981	0.885279785	0.961674488	Human Diseases	Infectious disease: viral	ENSGALG00000016590	TLR7
1	map05414	Dilated cardiomyopathy (DCM)	KEGG PATHWAY	1/215	190/12981	0.959106537	0.963609385	Human Diseases	Cardiovascular disease	ENSGALG00000027583	PLN
1	map04360	Axon guidance	KEGG PATHWAY	1/215	186/12981	0.95623812	0.969833923	Organismal Systems	Development and regeneration	ENSGALG00000001264	PLXNA2
1	map04064	NF-kappa B signaling pathway	KEGG PATHWAY	1/215	186/12981	0.95623812	0.969833923	Environmental Information Processing	Signal transduction	ENSGALG00000039140	CD14
1	map03013	RNA transport	KEGG PATHWAY	1/215	305/12981	0.994229688	0.994229688	Genetic Information Processing	Translation	ENSGALG00000054136
